# Supplementary material for: Meta-analysis of sequence-based association studies across three cattle breeds reveals 25 QTL for fat and protein percentages in milk at nucleotide resolution
Source: BMC Genomics. 2017 Nov 9;18:853. doi: 10.1186/s12864-017-4263-8 (PMC5680815; doi:10.1186/s12864-017-4263-8)
Supplement: Supplementary file 2 — Most significantly associated variants at 19 QTL. Chromosomal position (UMD3.1) and allelic substitution effect of the alternate allele of the most significantly associated variant at six, thirteen and twelve QTL, respectively, that were detected in BV, FV and HOL cattle. The allelic substitution effects were divided by phenotypic standard deviations. Coloured background indicates variants that were top variants within a 1 Mb region. Please note that the causal mutation in the DGAT1 gene (Chr14:1,802,266) is presented for the sake of completeness although it was not the most significantly associated variant in any breed. (XLSX 45 kb) [file 12864_2017_4263_MOESM2_ESM.xlsx]

## Sheet: Tabelle1
QTL region	Variant				Holstein					Fleckvieh					Braunvieh
	Chr	Position	Alternate Allele	Candidate gene(s)	Freq	Fat percentage		Protein percentage		Freq	Fat percentage		Protein percentage		Freq	Fat percentage		Protein percentage
						Beta	Pval	Beta	Pval		Beta	Pval	Beta	Pval		Beta	Pval	Beta	Pval
1	3	14843523	T		NA	NA	NA	NA	NA	0.014	0.526	3.24e-06	0.966	1.4e-16	0.101	0.022	0.763	0.1	0.173
	3	15397163	A		0.035	-0.302	7.41e-06	-0.817	2.96e-19	0.011	-0.49	0.062	-0.828	0.00236	NA	NA	NA	NA	NA
2	3	34387618	T		0.489	0.051	0.0167	0.132	2.51e-07	0.551	0.045	0.0349	0.133	1.91e-09	0.231	0.143	0.00337	0.158	0.00101
3	5	93945694	T	MGST1	0.847	-0.286	1.03e-29	-0.193	1.5e-10	0.359	-0.214	1.78e-19	-0.105	1.94e-05	0.292	-0.488	1.97e-28	-0.163	0.000241
	5	93945991	G		0.708	-0.323	3.62e-55	-0.213	3.21e-17	0.194	-0.298	1.63e-22	-0.13	4.43e-05	0.248	-0.492	2.2e-26	-0.173	0.000187
	5	93948357	C		0.694	-0.324	6.73e-56	-0.197	5.52e-15	0.195	-0.301	3.02e-22	-0.127	7.85e-05	0.247	-0.494	2.66e-26	-0.174	0.000197
4	5	118239754	T		0.176	-0.077	0.0013	-0.165	3e-09	0.026	0.053	0.314	0.04	0.464	0.002	-0.634	0.375	-0.992	0.161
5	6	38027010	C	ABCG2	0.008	-0.661	1.33e-18	-1.128	1.22e-33	NA	NA	NA	NA	NA	NA	NA	NA	NA	NA
6	6	87004304	C	CSN1S1	NA	NA	NA	NA	NA	0.005	-0.089	0.621	-0.266	0.154	0.05	-0.398	0.00261	-1.341	2.49e-25
	6	87154594	G		0.117	0.007	0.828	0.26	6.54e-12	0.476	0.154	6.19e-14	0.297	8.07e-45	0.14	0.02	0.739	0.465	1.05e-15
	6	87413776	A		0.407	-0.008	0.819	-0.299	1.17e-12	0.097	-0.1	0.182	-0.399	2.66e-07	0.012	0.015	0.972	-0.943	0.0231
7	10	46430058	A		0.17	0.14	3.34e-06	0.241	1.01e-12	0.005	0.097	0.332	0.121	0.243	0.006	0.011	0.962	0.08	0.715
8	11	103296192	C	PAEP	0.489	-0.093	4.46e-07	-0.047	0.0351	0.495	-0.155	1.57e-15	-0.06	0.0031	0.336	-0.238	3.43e-10	-0.004	0.905
	11	103322072	G		0.52	-0.087	4.93e-07	-0.04	0.0552	0.6	-0.139	9.86e-13	-0.033	0.0987	0.376	-0.241	1.48e-10	-0.003	0.926
9	14	1699681	G	DGAT1	0.329	1.038	<5e-305	0.629	7.96e-173	0.213	-0.056	0.00587	-0.03	0.157	0.047	-0.166	0.0756	-0.061	0.51
	14	1800439	G		0.263	1.719	<5e-305	1.035	3.23e-164	0.087	1.473	<5e-305	0.822	5.55e-133	0.078	-0.643	0.211	-0.062	0.902
	14	1802266	A		0.264	1.702	<5e-305	1.024	3.39e-164	0.086	1.47	<5e-305	0.819	9.11e-133	0.077	-0.638	0.217	-0.059	0.908
	14	2167585	T		0.02	-0.206	0.000164	-0.188	0.00522	0.005	0.377	0.0631	0.024	0.911	0.199	-0.433	1.62e-22	-0.146	0.000982
10	14	66855333	G		0.081	-0.293	4.5e-15	-0.509	2.06e-25	0.012	-0.4	0.311	-0.962	0.0188	0.008	0.962	0.208	0.019	0.98
11	15	53940703	C		0.12	-0.129	0.000638	-0.258	1.71e-09	0.046	-0.205	7.5e-05	-0.313	5.03e-09	0.006	0.163	0.514	0.014	0.955
	15	54173459	G		0.085	-0.188	0.000364	-0.389	1.52e-10	0.019	-0.352	0.00459	-0.62	1.42e-06	0.004	0.407	0.368	0.23	0.605
12	16	1607307	G		0.047	-0.148	1.23e-05	-0.29	7.02e-12	0.082	-0.217	1.2e-10	-0.349	1.45e-23	0.122	-0.202	0.000189	-0.253	1.82e-06
	16	1607735	G		0.047	-0.148	1.14e-05	-0.289	7.73e-12	0.082	-0.217	1.05e-10	-0.348	1.31e-23	0.122	-0.202	0.000186	-0.253	1.84e-06
13	19	51380692	C	FASN	0.387	-0.065	0.00157	0.039	0.105	0.352	-0.129	1.34e-10	-0.034	0.105	0.205	-0.134	0.00346	0.045	0.324
14	20	31909478	T	GHR	0.151	-0.317	4.41e-21	-0.526	4.77e-40	0.052	-0.507	3.76e-20	-0.59	5.85e-25	0.065	-0.643	2.35e-10	-0.708	1.38e-12
15	24	58817106	G		0.213	0.025	0.218	0.071	0.00312	0.422	0.086	6.84e-06	0.143	5.19e-13	0.147	0.011	0.829	0.091	0.0788
16	25	28036925	A		NA	NA	NA	NA	NA	0.014	0.275	0.0019	0.54	3.56e-09	0.004	0.211	0.828	-0.751	0.426
17	27	36275113	C	AGPAT1	0.505	-0.063	0.00188	-0.018	0.445	0.406	-0.072	0.000782	-0.024	0.286	0.297	-0.247	5.07e-09	-0.028	0.503
18	28	35815790	G		0.178	0.021	0.382	0.071	0.0152	0.059	0.154	0.000189	0.327	1.96e-14	0.022	0.177	0.344	0.258	0.162
19	29	41744511	G		0.102	-0.154	7.86e-05	-0.35	2.44e-15	0.008	0.024	0.826	0.12	0.297	0.006	1.054	0.132	1.232	0.0724
