# Supplementary material for: Meta-analysis of sequence-based association studies across three cattle breeds reveals 25 QTL for fat and protein percentages in milk at nucleotide resolution
Source: BMC Genomics. 2017 Nov 9;18:853. doi: 10.1186/s12864-017-4263-8 (PMC5680815; doi:10.1186/s12864-017-4263-8)
Supplement: Supplementary file 3 — Sequence variants associated (P < 1e-8) with fat percentage. Chromosomal positon (UMD3.1) and P values of 16,086 sequence variants that were significantly associated with fat percentage in the across-breed meta-analysis. (CSV 330 kb) [file 12864_2017_4263_MOESM3_ESM.csv]

3	15514034	5.779e-09
3	15519670	1.493e-09
3	15522769	8.63e-09
3	15543554	7.178e-09
5	75633853	2.365e-09
5	75635560	2.389e-09
5	75636800	2.364e-09
5	75636968	9.683e-09
5	75642419	2.393e-09
5	75643884	2.739e-09
5	75645192	3.202e-09
5	75645420	3.178e-09
5	75645538	3.19e-09
5	75646906	3.216e-09
5	75646959	3.138e-09
5	75647376	3.124e-09
5	75649212	7.3e-09
5	75649255	3.209e-09
5	75649322	3.285e-09
5	75649373	3.353e-09
5	75649378	3.356e-09
5	75649410	7.43e-09
5	75649487	3.276e-09
5	75649590	3.158e-09
5	75649633	3.717e-09
5	75649654	3.685e-09
5	75649663	3.233e-09
5	75649682	3.134e-09
5	75649746	4.898e-09
5	75649750	6.064e-09
5	75649760	1.59e-09
5	75649780	3.797e-09
5	75650166	3.18e-09
5	75650184	3.164e-09
5	75650419	3.229e-09
5	75650435	3.256e-09
5	75650511	3.173e-09
5	75650673	2.971e-09
5	75650678	1.131e-09
5	75651248	3.192e-09
5	75651301	3.172e-09
5	75651326	3.172e-09
5	75651624	3.166e-09
5	75651970	3.067e-09
5	75652078	1.108e-09
5	75652102	3.193e-09
5	75652158	3.078e-09
5	75652167	3.174e-09
5	75652321	1.077e-09
5	75652395	3.124e-09
5	75652661	1.079e-09
5	75653094	2.99e-09
5	75653147	3.172e-09
5	75653291	1.069e-09
5	75653794	3.132e-09
5	75653815	3.126e-09
5	75653967	3.172e-09
5	75655455	4.333e-09
5	75656328	6.124e-09
5	75656535	2.074e-09
5	75656788	7.212e-09
5	75656976	8.788e-09
5	75657111	9.29e-09
5	75657194	9.82e-09
5	75657623	3.801e-09
5	75658047	5.19e-09
5	75658444	4.999e-09
5	75659217	5.013e-09
5	75659273	5.29e-09
5	75659388	5.18e-09
5	75659419	5.229e-09
5	75660486	3.916e-09
5	75660521	1.799e-09
5	75662244	4.391e-09
5	75662416	3.99e-09
5	75663139	4.304e-09
5	75664033	4.404e-09
5	75664756	3.918e-09
5	75664946	3.722e-09
5	75665864	2.696e-09
5	75666097	6.762e-10
5	75666115	9.831e-10
5	75666130	1.913e-09
5	75666362	8.997e-09
5	75666458	2.617e-09
5	75666496	6.787e-09
5	75667509	3.161e-09
5	75667628	5.837e-09
5	75668129	4.127e-09
5	75668166	4.246e-09
5	75668187	4.059e-09
5	75668465	3.111e-09
5	75668765	3.963e-09
5	75668881	4.079e-09
5	75669334	4.032e-09
5	75669382	4.036e-09
5	75669586	4.026e-09
5	75669677	3.764e-09
5	75669683	3.801e-09
5	75669857	4.094e-09
5	75676132	4.125e-09
5	75676286	4.514e-09
5	75676679	4.617e-09
5	75678454	3.927e-09
5	75680495	3.608e-09
5	75680737	9.552e-09
5	75681060	3.609e-09
5	75682021	4.153e-09
5	75683373	4.235e-09
5	75684231	4.322e-09
5	75684458	3.84e-09
5	75685079	4.241e-09
5	75685311	4.413e-09
5	75685698	4.484e-09
5	75685823	6.461e-09
5	75686449	4.579e-09
5	75686616	4.594e-09
5	75686966	3.764e-09
5	75686971	3.764e-09
5	75688647	6.43e-09
5	75688658	6.2e-09
5	75689152	3.932e-09
5	75689196	4.487e-09
5	75689763	3.768e-09
5	75689870	3.935e-09
5	75690001	3.451e-09
5	75690965	3.283e-09
5	75690999	3.389e-09
5	75691293	3.869e-09
5	75691525	3.936e-09
5	75691549	3.575e-09
5	75691617	3.639e-09
5	75692836	2.771e-09
5	75693050	4.205e-09
5	75693087	9.001e-09
5	75693307	3.491e-09
5	75693340	9.022e-09
5	75693463	1.957e-09
5	75693560	2.993e-09
5	75694236	3.407e-09
5	75694771	3.516e-09
5	75695568	3.465e-09
5	75696180	4.623e-09
5	75697307	4.907e-09
5	75699837	2.894e-09
5	75701406	2.359e-09
5	75701776	2.577e-09
5	75702183	4.695e-09
5	75703200	2.965e-09
5	75703874	2.975e-09
5	75703944	3.005e-09
5	75704126	4.469e-09
5	75710810	4.562e-09
5	75710879	3.97e-09
5	75712473	3.484e-09
5	75720149	9.853e-09
5	75722589	2.949e-09
5	75722859	4.363e-09
5	75725160	4.611e-09
5	75735093	2.782e-09
5	75735961	2.86e-09
5	75736005	2.874e-09
5	75736516	2.913e-09
5	75736748	2.895e-09
5	75737142	2.947e-09
5	75737192	2.945e-09
5	75737265	2.956e-09
5	75737288	2.961e-09
5	75737544	2.94e-09
5	75737602	2.92e-09
5	75737606	2.923e-09
5	75737952	2.961e-09
5	75737965	2.808e-09
5	75738257	2.9e-09
5	75738420	1.012e-09
5	75738462	2.682e-09
5	75739435	2.201e-09
5	75739729	2.354e-09
5	75740201	3.02e-09
5	75740651	1.922e-09
5	75743923	2.708e-09
5	75748481	9.906e-09
5	75753030	8.209e-09
5	75776606	9.52e-09
5	75776618	9.491e-09
5	75776685	8.778e-09
5	75776810	8.637e-09
5	75777017	8.128e-09
5	75777101	4.438e-09
5	75777126	4.649e-09
5	88235301	2.036e-10
5	89338610	7.396e-09
5	89656789	9.698e-10
5	89728361	5.832e-10
5	89794396	1.949e-09
5	89795739	2.085e-09
5	89844006	8.771e-09
5	89873226	6.401e-09
5	90005210	2.406e-09
5	90292535	2.287e-14
5	90299074	1.206e-11
5	90472236	7.152e-09
5	90512208	1.337e-09
5	90538701	4.282e-09
5	90538765	7.755e-09
5	90820216	9.24e-09
5	90846758	7.011e-09
5	90933320	8.947e-09
5	90941069	3.795e-09
5	90944766	2.74e-09
5	90995549	9.1e-11
5	91021531	8.181e-12
5	91021564	1.012e-11
5	91021600	1.014e-11
5	91021606	1.029e-11
5	91035523	8.964e-12
5	91065204	1.247e-09
5	91068004	1.108e-09
5	91107958	2.427e-09
5	91220860	1.082e-09
5	91229438	1.129e-09
5	91317067	1.65e-09
5	91343889	1.428e-09
5	91400019	4.148e-10
5	91446463	8.54e-10
5	91459633	8.478e-10
5	91467736	2.784e-13
5	91496065	9.903e-10
5	91509598	8.834e-09
5	91509626	6.542e-10
5	91639796	8.685e-10
5	91643204	1.378e-10
5	91649126	1.573e-09
5	91674796	2.198e-11
5	91683658	9.412e-10
5	91722047	9.505e-10
5	91817722	6.523e-10
5	91818997	4.275e-12
5	91842562	1.604e-09
5	91882454	2.031e-09
5	91885355	1.184e-09
5	91887088	4.392e-10
5	91900875	2.787e-09
5	91904340	5.513e-14
5	91943748	2.025e-10
5	91956656	3.574e-10
5	91967346	5.846e-09
5	91980393	1.864e-10
5	91988412	2.75e-10
5	92071628	1.041e-09
5	92104738	7.276e-10
5	92182582	4.531e-12
5	92291699	9.763e-09
5	92309423	6.051e-10
5	92323520	6.118e-14
5	92345555	1.894e-09
5	92377538	1.094e-10
5	92378262	9.979e-11
5	92383401	7.455e-10
5	92383577	8.879e-11
5	92384951	7.409e-11
5	92388835	1.457e-10
5	92392301	9.77e-11
5	92395124	1.413e-10
5	92395669	1.283e-12
5	92396584	7.27e-11
5	92404328	6.876e-13
5	92415606	1.753e-13
5	92434308	3.03e-09
5	92439482	8.396e-09
5	92443627	3.452e-09
5	92443903	9.648e-12
5	92444850	2.577e-09
5	92456770	5.409e-09
5	92456802	6.49e-09
5	92468001	2.911e-10
5	92479023	2.466e-09
5	92493678	2.698e-09
5	92501014	1.239e-09
5	92502470	1.181e-09
5	92502593	1.175e-09
5	92502684	1.171e-09
5	92509036	2.845e-09
5	92515622	9.608e-12
5	92516103	9.604e-12
5	92516661	9.672e-12
5	92516942	1.053e-09
5	92518817	1.051e-09
5	92518889	1.064e-11
5	92519524	1.04e-11
5	92520664	1.183e-11
5	92521412	1.198e-09
5	92524454	3.238e-11
5	92526259	3.184e-11
5	92526553	3.114e-11
5	92526984	3.395e-11
5	92527723	2.913e-11
5	92529204	2.638e-11
5	92530765	1.368e-09
5	92531384	1.041e-11
5	92531552	1.027e-11
5	92532494	1.377e-09
5	92532507	9.946e-12
5	92532519	9.872e-12
5	92532536	9.813e-12
5	92532696	9.736e-12
5	92532999	1.38e-09
5	92533101	9.35e-12
5	92533364	1.306e-11
5	92533475	8.765e-12
5	92533648	8.655e-12
5	92533711	6.019e-10
5	92534341	8.431e-12
5	92534432	8.368e-12
5	92534983	8.149e-12
5	92536188	7.676e-12
5	92536214	7.631e-12
5	92538347	6.962e-12
5	92538778	6.195e-12
5	92539155	5.899e-12
5	92539574	1.438e-09
5	92541570	5.586e-12
5	92542118	5.54e-12
5	92543428	8.647e-10
5	92544611	5.241e-12
5	92546045	5.056e-12
5	92548953	4.988e-12
5	92551796	1.505e-09
5	92554767	4.674e-09
5	92582002	5.33e-10
5	92588436	9.705e-15
5	92620987	1.425e-10
5	92684564	4.478e-09
5	92727301	1.189e-09
5	92741370	3.566e-09
5	92761385	8.825e-10
5	92764946	4.142e-09
5	92818420	1.298e-09
5	92867161	3.529e-09
5	92867505	9.864e-13
5	92884929	8.565e-09
5	92926461	1.029e-13
5	92927672	1.165e-10
5	92932343	8.166e-09
5	92940263	9.164e-14
5	92945611	2.081e-10
5	92952301	4.006e-09
5	92958598	6.996e-14
5	92969413	1.132e-09
5	92975163	5.883e-14
5	93036952	9.64e-09
5	93110037	3.249e-11
5	93110042	1.115e-13
5	93120148	6.161e-09
5	93125411	3.365e-09
5	93129005	2.791e-09
5	93131377	4.218e-16
5	93145137	3.641e-15
5	93148059	2.437e-11
5	93154586	7.156e-09
5	93160540	8.4e-10
5	93181648	4.625e-10
5	93181929	4.747e-15
5	93182303	6.555e-15
5	93193116	3.103e-11
5	93197667	1.106e-10
5	93201312	1.565e-11
5	93201512	1.388e-14
5	93202184	9.646e-13
5	93202323	9.939e-12
5	93203812	9.323e-13
5	93204685	9.287e-13
5	93206425	9.544e-13
5	93207949	9.652e-14
5	93208265	8.574e-13
5	93208325	8.379e-14
5	93210710	1.223e-13
5	93212121	2.038e-10
5	93212601	1.136e-14
5	93214640	4.651e-11
5	93215616	1.378e-12
5	93216327	3.906e-23
5	93216341	9.127e-25
5	93216429	6.727e-16
5	93216521	2.204e-23
5	93216671	1.554e-26
5	93216673	4.074e-23
5	93216777	4.172e-23
5	93217148	3.928e-23
5	93217179	6.882e-24
5	93217189	6.623e-24
5	93217200	6.602e-24
5	93217291	4.237e-24
5	93217339	6.103e-28
5	93217345	1.127e-27
5	93217367	1.267e-28
5	93217425	9.637e-23
5	93217459	2.872e-24
5	93217470	7.486e-24
5	93217715	3.407e-17
5	93217740	1.192e-19
5	93218282	2.839e-19
5	93218426	4.583e-18
5	93218498	2.652e-19
5	93218845	2.245e-18
5	93219002	1.052e-15
5	93219172	1.064e-15
5	93219323	1.065e-15
5	93219424	1.064e-15
5	93219584	8.031e-13
5	93219687	1.049e-15
5	93219768	1.072e-15
5	93219828	1.017e-15
5	93219914	1.049e-15
5	93219961	2.149e-18
5	93220046	1.064e-15
5	93220154	1.062e-15
5	93220311	1.037e-15
5	93220333	1.021e-15
5	93220339	9.98e-16
5	93220615	1.058e-15
5	93220704	7.947e-16
5	93220738	1.712e-11
5	93220779	2.248e-19
5	93220805	2.362e-16
5	93220852	2.423e-16
5	93220858	2.404e-16
5	93220873	8.334e-16
5	93220941	1.003e-15
5	93220946	1.004e-15
5	93220955	1.012e-15
5	93221010	8.948e-16
5	93221047	1.064e-15
5	93221079	2.729e-18
5	93221089	2.733e-18
5	93221139	2.787e-18
5	93221168	2.353e-18
5	93221236	2.25e-18
5	93221282	9.529e-17
5	93221412	5.433e-17
5	93221521	1.25e-16
5	93221607	3.26e-19
5	93221619	1.662e-17
5	93221632	1.329e-19
5	93221636	1.305e-19
5	93221651	4.258e-19
5	93221700	8.532e-21
5	93221720	5.75e-20
5	93221764	4.412e-20
5	93221775	1.809e-23
5	93221798	4.443e-20
5	93221845	4.626e-16
5	93221989	1.065e-15
5	93222073	1.081e-15
5	93222131	9.157e-16
5	93222157	8.223e-16
5	93222345	1.066e-15
5	93222634	8.837e-16
5	93222640	8.888e-16
5	93222816	1.06e-15
5	93222860	1.064e-15
5	93223005	9.485e-16
5	93223080	9.957e-16
5	93223098	1.014e-15
5	93223140	4.496e-16
5	93223175	1.009e-19
5	93223351	1.056e-15
5	93223419	1.091e-15
5	93223448	1.088e-15
5	93223610	8.189e-11
5	93223658	1.105e-15
5	93223722	1.067e-15
5	93223831	1.058e-15
5	93223839	1.049e-15
5	93223914	1.066e-15
5	93224080	1.06e-15
5	93224097	1.061e-15
5	93224129	1.06e-15
5	93224198	1.058e-15
5	93224225	1.064e-15
5	93224231	1.064e-15
5	93224284	1.064e-15
5	93224415	4.836e-16
5	93224469	4.137e-16
5	93224476	4.153e-16
5	93224746	1.053e-15
5	93224901	1.064e-15
5	93224922	1.064e-15
5	93224932	1.064e-15
5	93225140	1.064e-15
5	93225199	1.057e-15
5	93225272	1.064e-15
5	93225294	1.064e-15
5	93225324	1.065e-15
5	93225456	1.064e-15
5	93225531	7.727e-13
5	93225563	7.51e-13
5	93225580	7.449e-13
5	93225609	3.35e-14
5	93225629	1.33e-12
5	93225641	1.708e-12
5	93225659	7.684e-13
5	93225685	1.495e-12
5	93225713	3.399e-13
5	93225735	3.266e-13
5	93226905	1.798e-09
5	93226909	3.898e-09
5	93227659	1.587e-09
5	93228356	5.798e-10
5	93229763	1.005e-12
5	93229987	2.753e-09
5	93230771	5.454e-10
5	93231977	5.816e-10
5	93234585	7.377e-13
5	93234616	9.686e-11
5	93235538	1.488e-10
5	93237534	8.486e-15
5	93238238	1.608e-10
5	93239645	1.637e-10
5	93240073	3.407e-10
5	93240916	1.818e-14
5	93241689	1.37e-10
5	93241814	4.819e-12
5	93242139	1.48e-10
5	93242587	1.7e-10
5	93242936	1.656e-10
5	93243355	4.172e-12
5	93243790	1.867e-15
5	93243860	1.739e-10
5	93248715	4.757e-09
5	93250776	1.6e-10
5	93251488	1.327e-10
5	93251508	2.984e-11
5	93251536	8.772e-10
5	93252090	2.246e-09
5	93253402	1.741e-09
5	93253407	1.584e-09
5	93254239	8.043e-09
5	93256149	6.818e-09
5	93260795	4.728e-12
5	93261887	1.951e-09
5	93269930	8.865e-09
5	93270234	1.341e-14
5	93274445	4.126e-14
5	93275489	7.426e-09
5	93275525	6.434e-18
5	93276241	1.061e-14
5	93278468	2.076e-10
5	93278492	4.573e-10
5	93278835	5.64e-19
5	93281818	7.232e-10
5	93282111	6.967e-13
5	93284423	2.05e-15
5	93288500	1.166e-12
5	93290832	3.977e-11
5	93295151	2.664e-10
5	93297445	2.989e-13
5	93301390	7.32e-09
5	93304033	3.472e-12
5	93304602	1.809e-15
5	93306691	3.37e-11
5	93306938	9.643e-09
5	93308416	9.656e-09
5	93310202	9.608e-09
5	93310937	1.835e-15
5	93315381	6.813e-13
5	93320064	9.187e-09
5	93335079	1.772e-11
5	93340038	7.297e-18
5	93340055	1.905e-15
5	93341116	7.388e-09
5	93342125	9.864e-16
5	93342394	8.483e-09
5	93343633	4.107e-09
5	93346823	3.207e-15
5	93346872	3.499e-15
5	93346878	1.104e-15
5	93383536	1.095e-12
5	93393847	2.855e-10
5	93395875	3.982e-10
5	93436085	7.128e-10
5	93464068	2.654e-13
5	93470612	2.521e-09
5	93480184	6.671e-13
5	93481305	6.336e-13
5	93481607	4.473e-13
5	93482299	2.743e-09
5	93483574	4.795e-13
5	93483856	4.048e-13
5	93485623	4.657e-13
5	93486546	1.044e-09
5	93488667	2.952e-13
5	93489269	3.89e-13
5	93489775	4.425e-13
5	93491553	7.039e-09
5	93491569	2.741e-12
5	93491737	1.99e-12
5	93492813	7.157e-14
5	93493832	1.673e-10
5	93493886	9.282e-14
5	93495156	1.119e-13
5	93496123	7.126e-13
5	93496175	1.142e-13
5	93497491	1.001e-13
5	93497990	9.913e-14
5	93498356	7.287e-14
5	93499193	1.087e-13
5	93499234	8.096e-14
5	93499707	7.291e-14
5	93500071	7.192e-14
5	93500409	9.605e-14
5	93500748	6.588e-14
5	93500758	6.435e-14
5	93500786	6.415e-14
5	93500848	7.398e-14
5	93500933	8.045e-14
5	93501010	6.853e-13
5	93501545	5.514e-14
5	93501553	6.923e-14
5	93501595	3.381e-11
5	93501656	9.528e-14
5	93501824	8.645e-14
5	93501993	7.392e-14
5	93502285	7.106e-14
5	93502297	7.106e-14
5	93502360	7.093e-14
5	93502466	9.556e-14
5	93502502	9.584e-14
5	93502567	3.18e-14
5	93502844	9.643e-14
5	93503053	9.577e-14
5	93503320	7.159e-14
5	93503355	9.611e-14
5	93503575	7.192e-14
5	93503691	7.059e-14
5	93504199	3.132e-13
5	93504206	3e-13
5	93505311	5.11e-13
5	93505317	5.106e-13
5	93505385	4.232e-13
5	93505400	4.253e-13
5	93505431	3.645e-13
5	93505444	3.603e-13
5	93505510	1.155e-12
5	93505522	2.076e-12
5	93505528	1.701e-12
5	93505618	5.775e-14
5	93505639	7.911e-13
5	93505679	6.636e-14
5	93505699	8.282e-14
5	93506044	7.36e-14
5	93506052	9.863e-14
5	93506075	7.287e-14
5	93506085	7.192e-14
5	93506186	7.198e-14
5	93506523	9.409e-14
5	93507161	8.317e-14
5	93507263	7.021e-14
5	93507968	9.065e-14
5	93507976	9.045e-14
5	93508189	9.016e-14
5	93508364	1.126e-16
5	93508385	2.182e-11
5	93508818	9.165e-14
5	93509157	9.294e-14
5	93509214	7.781e-14
5	93509234	1.114e-13
5	93509407	6.26e-14
5	93509448	6.278e-14
5	93509455	6.302e-14
5	93509471	1.001e-13
5	93509607	3.428e-11
5	93509662	1.037e-12
5	93509693	1.805e-12
5	93509712	8.092e-13
5	93509757	6.327e-14
5	93509813	7.275e-14
5	93509937	1.098e-13
5	93509989	4.755e-14
5	93510077	3.016e-11
5	93510105	5.684e-14
5	93510239	6.204e-14
5	93510260	6.127e-14
5	93510358	5.868e-14
5	93510420	5.61e-14
5	93510462	5.441e-14
5	93510472	5.374e-14
5	93510557	3.379e-11
5	93510599	7.132e-14
5	93510606	7.054e-14
5	93510682	3.369e-11
5	93510710	5.321e-14
5	93510737	5.238e-14
5	93510801	5.136e-14
5	93510868	4.287e-14
5	93510878	4.276e-14
5	93510901	4.945e-14
5	93510958	3.296e-14
5	93511000	4.491e-14
5	93511030	3.85e-14
5	93511064	3.843e-14
5	93511111	4.833e-14
5	93511176	4.22e-14
5	93511211	4.761e-14
5	93511277	3.535e-14
5	93511281	3.535e-14
5	93511327	1.593e-12
5	93511335	2.048e-12
5	93511340	2.106e-12
5	93511361	6.914e-13
5	93511369	2.799e-12
5	93511398	3.246e-11
5	93511550	3.658e-11
5	93511558	1.744e-12
5	93511600	2.868e-13
5	93511615	2.321e-13
5	93511812	7.341e-11
5	93511826	9.351e-18
5	93511841	9.392e-14
5	93511864	8.499e-14
5	93511915	3.208e-14
5	93511952	1.965e-13
5	93511973	1.924e-13
5	93511984	1.857e-13
5	93511996	1.818e-13
5	93512048	5.389e-12
5	93512055	1.284e-13
5	93512100	2.277e-13
5	93512110	2.223e-13
5	93512148	2.518e-13
5	93512155	1.366e-13
5	93512162	1.936e-13
5	93512204	5.757e-13
5	93512219	4.462e-13
5	93512224	2.235e-13
5	93512232	1.823e-13
5	93512289	7.14e-14
5	93513051	5.94e-14
5	93513089	5.545e-14
5	93513168	5.552e-14
5	93514025	7.55e-14
5	93514476	7.03e-14
5	93514857	9.042e-14
5	93514883	8.985e-14
5	93515158	1.925e-10
5	93515359	5.027e-13
5	93515650	5.877e-14
5	93515814	7.55e-14
5	93515829	7.486e-14
5	93515896	2.942e-13
5	93516242	7.528e-14
5	93516681	3.59e-14
5	93517118	5.66e-18
5	93517132	7.719e-11
5	93517161	1.24e-16
5	93517198	7.254e-14
5	93517261	6.742e-14
5	93517827	6.722e-14
5	93518041	1.658e-13
5	93518306	7.257e-14
5	93518362	5.611e-14
5	93518846	7.393e-14
5	93519065	1.667e-13
5	93519283	1.678e-13
5	93520379	1.564e-18
5	93520417	1.62e-13
5	93520599	6.919e-14
5	93520671	7.136e-14
5	93520850	5.781e-14
5	93520929	3.868e-13
5	93520936	3.774e-13
5	93520953	1.053e-12
5	93520957	1.084e-12
5	93522673	1.587e-13
5	93522785	1.591e-13
5	93524174	1.564e-13
5	93527295	1.487e-13
5	93540271	1.367e-13
5	93548417	3.588e-13
5	93550057	6.268e-15
5	93550323	1.165e-10
5	93550731	7.751e-14
5	93550979	1.148e-10
5	93551907	7.06e-14
5	93552005	1.276e-17
5	93552080	1.204e-17
5	93552114	1.202e-17
5	93552542	6.156e-15
5	93552612	8.04e-22
5	93552670	7.92e-22
5	93552686	1.095e-21
5	93552730	6.042e-12
5	93552746	7.309e-22
5	93553050	1.648e-26
5	93553095	3.51e-15
5	93553206	1.761e-26
5	93553319	1.765e-26
5	93553858	1.76e-26
5	93554373	1.763e-26
5	93554423	5.989e-27
5	93554592	3.45e-09
5	93554675	3.912e-20
5	93554748	1.763e-26
5	93554831	1.461e-26
5	93554867	1.65e-26
5	93554963	1.749e-26
5	93554977	1.754e-26
5	93555070	1.684e-26
5	93555158	1.649e-26
5	93555172	9.54e-27
5	93555341	1.763e-26
5	93555411	1.734e-26
5	93555426	1.732e-26
5	93555484	1.736e-26
5	93555767	6.052e-17
5	93555774	1.746e-26
5	93555947	1.774e-26
5	93556205	1.764e-26
5	93556372	1.705e-26
5	93556393	1.754e-26
5	93556414	3.003e-15
5	93556452	1.768e-26
5	93556715	1.734e-26
5	93556783	1.745e-26
5	93556876	1.768e-26
5	93556880	1.768e-26
5	93557150	2.517e-26
5	93557199	2.505e-26
5	93557505	1.681e-26
5	93557509	1.679e-26
5	93557515	1.679e-26
5	93557529	1.677e-26
5	93557619	1.74e-26
5	93557711	1.77e-26
5	93557749	6.09e-17
5	93557784	1.762e-26
5	93557850	1.765e-26
5	93557931	1.769e-26
5	93558072	6.089e-17
5	93558098	1.843e-26
5	93558142	1.842e-26
5	93558159	1.842e-26
5	93558177	1.844e-26
5	93558214	1.842e-26
5	93558647	1.769e-26
5	93558656	1.117e-13
5	93558661	1.769e-26
5	93558724	1.769e-26
5	93558851	7.972e-15
5	93558973	1.753e-26
5	93559057	1.77e-26
5	93559131	1.77e-26
5	93559154	1.77e-26
5	93559168	6.097e-17
5	93559480	1.769e-26
5	93559512	1.776e-26
5	93559648	1.769e-26
5	93559884	1.769e-26
5	93560068	1.787e-26
5	93560090	1.781e-26
5	93560271	1.768e-26
5	93560479	1.566e-26
5	93560562	1.564e-26
5	93560594	1.768e-26
5	93560682	1.768e-26
5	93560846	6.112e-17
5	93560892	1.748e-26
5	93560976	1.768e-26
5	93560986	1.746e-26
5	93561026	1.754e-26
5	93561031	1.749e-26
5	93561185	1.768e-26
5	93561317	1.793e-26
5	93561328	1.796e-26
5	93561390	1.589e-26
5	93561406	1.71e-26
5	93561413	1.924e-26
5	93561418	1.883e-26
5	93561767	1.768e-26
5	93561972	1.768e-26
5	93562183	1.796e-26
5	93562311	1.78e-26
5	93562406	1.779e-26
5	93562566	1.695e-26
5	93562592	1.649e-26
5	93562610	1.781e-26
5	93562647	6.248e-17
5	93562746	1.794e-26
5	93563059	1.807e-26
5	93563187	1.801e-26
5	93564804	1.206e-12
5	93565676	1.853e-26
5	93567888	1.472e-26
5	93568055	7.326e-17
5	93568138	1.176e-26
5	93568165	1.154e-26
5	93568255	1.117e-26
5	93569347	9.915e-11
5	93569363	1.986e-18
5	93569490	2.049e-18
5	93569513	2.051e-18
5	93569578	2.041e-18
5	93570158	3.329e-22
5	93572774	2.477e-20
5	93574757	2.205e-09
5	93577740	7.464e-09
5	93577832	2.838e-15
5	93579668	3.143e-17
5	93579952	9.592e-17
5	93580601	2.886e-17
5	93582440	3.536e-13
5	93582575	7.326e-17
5	93585831	2.717e-11
5	93587066	2.101e-17
5	93588065	6.499e-17
5	93588179	6.472e-17
5	93589106	6.407e-17
5	93589324	6.403e-17
5	93589422	6.422e-17
5	93589584	6.66e-17
5	93589893	3.443e-13
5	93590154	6.338e-17
5	93590502	6.265e-17
5	93590572	6.308e-17
5	93590838	1.499e-13
5	93590875	6.223e-17
5	93590914	6.236e-17
5	93591146	1.276e-12
5	93591194	6.346e-17
5	93591558	1.759e-11
5	93591595	6.119e-17
5	93591693	6.106e-17
5	93591835	6.093e-17
5	93591842	6.087e-17
5	93591976	6.036e-17
5	93592050	6.062e-17
5	93592209	5.93e-17
5	93592244	1.469e-16
5	93592312	5.95e-17
5	93592502	6.146e-17
5	93592513	5.95e-17
5	93592550	1.41e-16
5	93592558	5.405e-16
5	93592810	5.779e-17
5	93592829	5.703e-17
5	93592979	5.641e-17
5	93592995	5.626e-17
5	93593029	5.749e-17
5	93593211	2.153e-10
5	93593486	5.74e-17
5	93593824	5.552e-17
5	93594039	1.163e-17
5	93594255	5.53e-17
5	93594624	5.426e-17
5	93594644	5.439e-17
5	93594673	5.529e-17
5	93594689	5.454e-17
5	93594709	5.548e-17
5	93594844	5.468e-17
5	93594984	5.446e-17
5	93595027	5.439e-17
5	93595382	5.672e-17
5	93595397	5.465e-17
5	93595431	5.465e-17
5	93595799	5.406e-17
5	93596161	5.541e-17
5	93596198	5.559e-17
5	93596377	5.615e-17
5	93596728	5.725e-17
5	93596912	6.012e-17
5	93596925	6.014e-17
5	93596951	2.099e-12
5	93596955	6.786e-17
5	93596987	2.051e-19
5	93597014	5.696e-17
5	93597445	5.619e-17
5	93597459	5.542e-17
5	93597527	5.313e-17
5	93597760	5.439e-17
5	93597953	5.319e-17
5	93598365	5.345e-17
5	93598835	5.307e-17
5	93601437	5.229e-17
5	93601940	5.697e-18
5	93601963	4.704e-18
5	93602226	5.135e-17
5	93602388	4.193e-17
5	93602497	5.209e-17
5	93602508	5.379e-17
5	93602563	5.17e-17
5	93602644	1.694e-09
5	93602822	1.596e-16
5	93602841	1.829e-16
5	93602851	1.631e-17
5	93602859	1.431e-16
5	93603154	5.008e-17
5	93603395	5.127e-17
5	93603441	5.376e-17
5	93603582	4.17e-17
5	93603675	4.06e-17
5	93603909	5.149e-17
5	93604078	5.225e-17
5	93604108	6.713e-18
5	93604805	5.123e-17
5	93606639	4.95e-17
5	93609155	4.772e-17
5	93609931	4.412e-17
5	93610150	4.361e-17
5	93610714	2.449e-17
5	93612131	2.386e-17
5	93612202	2.264e-17
5	93612859	2.389e-17
5	93614044	1.778e-12
5	93614048	2.432e-17
5	93614758	2.316e-17
5	93619213	2.264e-17
5	93620995	2.006e-14
5	93621796	2.345e-17
5	93622328	2.329e-17
5	93622618	2.331e-17
5	93625292	1.003e-13
5	93625795	8.71e-14
5	93628181	7.184e-09
5	93630821	1.848e-13
5	93631044	2.214e-17
5	93631271	6.659e-13
5	93631494	1.393e-09
5	93632086	6.943e-10
5	93635290	2.658e-17
5	93635308	4.634e-09
5	93635598	1.035e-09
5	93637214	1.378e-09
5	93637496	3.17e-17
5	93637504	3.173e-17
5	93637725	9.927e-10
5	93638066	3.421e-17
5	93640103	3.624e-13
5	93640241	5.735e-10
5	93640259	2.37e-09
5	93640356	6.379e-09
5	93640577	2.496e-09
5	93641182	8.442e-09
5	93641261	2.876e-09
5	93641831	1.398e-10
5	93642027	6.476e-10
5	93642140	2.323e-17
5	93642163	2.182e-17
5	93642414	5.584e-10
5	93642636	3.459e-17
5	93642640	3.412e-17
5	93642659	4.187e-17
5	93642839	4.578e-10
5	93642847	2.021e-17
5	93643462	1.695e-17
5	93644185	3.324e-10
5	93644405	1.25e-17
5	93644472	3.066e-10
5	93644668	5.744e-14
5	93645056	6.267e-10
5	93647006	7.757e-22
5	93647490	7.678e-22
5	93647636	8.005e-25
5	93647653	7.912e-25
5	93647948	8.387e-22
5	93648274	6.916e-25
5	93648615	8.016e-25
5	93648663	7.469e-25
5	93648771	7.695e-25
5	93648798	6.842e-22
5	93648805	6.587e-25
5	93648822	6.338e-22
5	93648898	4.591e-22
5	93649085	7.122e-22
5	93649123	5.214e-25
5	93649394	7.055e-25
5	93649469	6.011e-10
5	93649565	5.776e-10
5	93649635	1.231e-24
5	93649687	5.364e-25
5	93649699	8.109e-18
5	93649840	9.31e-16
5	93649860	1.665e-21
5	93650146	8.051e-18
5	93650157	6.957e-25
5	93650189	6.33e-22
5	93650223	5.108e-10
5	93650251	7.039e-25
5	93650463	6.857e-22
5	93650528	5.931e-14
5	93650742	8.067e-18
5	93650835	5.157e-25
5	93651238	1.247e-19
5	93651252	1.254e-19
5	93651510	1.336e-19
5	93651751	2.52e-19
5	93652084	3.336e-19
5	93652123	1.172e-17
5	93652502	1.493e-09
5	93652743	1.144e-17
5	93652765	1.191e-17
5	93653330	2.766e-19
5	93653605	1.171e-17
5	93653852	1.088e-16
5	93653875	2.536e-09
5	93654002	3.289e-10
5	93654398	2.723e-19
5	93654543	1.166e-17
5	93654654	2.709e-19
5	93654658	1.309e-19
5	93654688	1.177e-17
5	93654729	1.171e-17
5	93654739	1.171e-17
5	93655136	2.668e-19
5	93655145	4.293e-23
5	93655229	2.706e-19
5	93655343	2.715e-19
5	93655707	2.714e-19
5	93655824	5.195e-15
5	93656037	2.71e-19
5	93656117	8.581e-18
5	93656204	8.649e-18
5	93656345	2.206e-18
5	93656412	8.878e-20
5	93656454	1.291e-17
5	93656517	2.435e-19
5	93656663	9.162e-10
5	93656707	1.305e-19
5	93656800	1.174e-17
5	93656806	1.171e-17
5	93656854	1.171e-17
5	93657206	1.159e-17
5	93657228	1.189e-17
5	93657873	1.124e-17
5	93657936	1.113e-17
5	93658010	6.522e-15
5	93658034	5.69e-15
5	93658038	5.749e-15
5	93658135	1.09e-17
5	93658192	9.235e-18
5	93658257	2.223e-19
5	93658336	3.01e-17
5	93658751	2.048e-13
5	93658841	1.176e-17
5	93659011	1.183e-17
5	93659099	1.186e-17
5	93659159	1.176e-17
5	93659163	1.182e-17
5	93659334	4.653e-17
5	93659365	3.104e-19
5	93659370	3.162e-19
5	93659459	1.176e-17
5	93659588	1.224e-17
5	93659731	1.189e-17
5	93659807	1.343e-17
5	93659828	1.328e-17
5	93659936	1.195e-17
5	93660097	1.845e-17
5	93660502	1.373e-17
5	93660821	1.343e-17
5	93660994	1.371e-17
5	93661095	4.262e-17
5	93661116	4.237e-17
5	93661241	1.311e-17
5	93661269	1.297e-17
5	93661381	1.161e-17
5	93661483	5.453e-15
5	93661493	5.787e-15
5	93661521	4.791e-15
5	93661561	9.59e-15
5	93661571	9.08e-15
5	93661671	1.373e-17
5	93661688	1.336e-17
5	93661709	1.437e-17
5	93661737	1.498e-17
5	93661792	1.464e-17
5	93662157	1.272e-22
5	93662416	1.388e-17
5	93662579	1.401e-17
5	93662661	3.8e-19
5	93662806	1.472e-17
5	93662871	4.898e-17
5	93662931	1.614e-17
5	93662987	1.313e-17
5	93663034	1.296e-17
5	93663064	1.304e-17
5	93663254	1.293e-17
5	93663274	1.254e-17
5	93663283	9.149e-18
5	93663326	6.667e-15
5	93663398	1.4e-14
5	93663406	5.001e-15
5	93663426	1.231e-17
5	93663503	1.14e-17
5	93663587	9.557e-17
5	93663602	1.427e-16
5	93663663	1.112e-19
5	93663704	4.471e-18
5	93663782	3.363e-18
5	93663811	1.327e-15
5	93663891	6.647e-16
5	93663940	1.289e-10
5	93663970	7.584e-17
5	93663998	3.093e-16
5	93664026	7.97e-14
5	93664030	5.376e-14
5	93664052	2.155e-19
5	93664102	1.086e-14
5	93664229	8.61e-15
5	93664242	5.859e-15
5	93664284	1.466e-15
5	93664319	2.465e-13
5	93664326	3.284e-13
5	93664341	2.419e-11
5	93664360	4.047e-12
5	93664376	8.457e-12
5	93664382	7.764e-13
5	93664392	2.744e-15
5	93664407	2.205e-15
5	93664438	9.951e-16
5	93664478	7.262e-18
5	93664493	2.411e-17
5	93664512	2.37e-17
5	93664669	2.974e-10
5	93664726	1.351e-12
5	93664776	2.083e-17
5	93664789	2.068e-17
5	93665013	2.009e-17
5	93665095	2.229e-17
5	93665179	2.243e-17
5	93665183	2.222e-17
5	93665325	9.638e-19
5	93665969	1.346e-15
5	93665981	2.033e-17
5	93666134	2.208e-17
5	93668552	9.717e-22
5	93670683	2.06e-13
5	93684575	4.594e-12
5	93689420	4.945e-18
5	93692104	2.923e-09
5	93696308	4.159e-10
5	93700936	5.49e-17
5	93701245	4.843e-13
5	93707635	5.379e-13
5	93718660	9.949e-11
5	93721822	1.815e-14
5	93730199	1.922e-10
5	93733234	2.004e-10
5	93733353	1.85e-10
5	93733738	8.312e-23
5	93735051	2.266e-10
5	93735724	8.583e-17
5	93737506	1.487e-10
5	93738207	1.844e-13
5	93738300	3.58e-16
5	93738478	1.446e-13
5	93740229	9.196e-09
5	93740233	1.648e-12
5	93740452	2.638e-10
5	93740549	1.685e-10
5	93741770	2.131e-10
5	93743089	1.046e-13
5	93747147	4.205e-10
5	93747724	4.247e-10
5	93751947	1.421e-10
5	93752385	1.02e-16
5	93752711	6.9e-11
5	93762020	8.622e-14
5	93763932	1.055e-11
5	93766444	8.175e-14
5	93768441	5.063e-10
5	93769566	3.265e-10
5	93779137	1.88e-15
5	93780463	8.645e-09
5	93782170	8.923e-11
5	93786666	3.745e-12
5	93789955	4.588e-11
5	93795282	2.284e-10
5	93795897	7.398e-11
5	93797529	2.115e-11
5	93797876	3.309e-09
5	93798081	2.705e-09
5	93799207	4.46e-13
5	93799389	8.318e-11
5	93799416	2.765e-11
5	93799969	2.94e-14
5	93800029	5.241e-11
5	93800920	4.999e-22
5	93801140	6.684e-16
5	93801253	2.927e-14
5	93801269	4.031e-27
5	93801275	8.116e-29
5	93801301	9.504e-27
5	93801307	1.223e-26
5	93801675	8.244e-10
5	93801689	2.352e-14
5	93801930	2.415e-14
5	93801999	2.417e-14
5	93802313	3.047e-19
5	93802335	3.381e-23
5	93802547	2.747e-13
5	93802564	6.208e-22
5	93802607	2.515e-13
5	93802640	5.962e-22
5	93802863	6.857e-22
5	93803070	2.632e-14
5	93803107	1.813e-22
5	93803415	6.743e-22
5	93803646	2.722e-14
5	93804295	4.954e-16
5	93804314	2.575e-13
5	93804479	2.836e-14
5	93804753	2.814e-14
5	93804761	2.813e-14
5	93804839	2.836e-14
5	93804888	2.868e-14
5	93804922	9.96e-24
5	93805138	2.933e-14
5	93805198	2.933e-14
5	93805209	2.935e-14
5	93805527	5.7e-13
5	93805581	9.419e-24
5	93805829	3.064e-14
5	93806001	2.1e-09
5	93806329	1.495e-14
5	93806426	2.349e-22
5	93806793	2.606e-14
5	93806807	4.011e-13
5	93806830	2.654e-14
5	93806863	2.384e-13
5	93806959	4.056e-14
5	93806995	4.115e-14
5	93807459	2.302e-19
5	93807480	5.531e-14
5	93807669	8.591e-17
5	93807946	4.572e-14
5	93807950	4.594e-14
5	93807981	1.077e-24
5	93808236	4.68e-14
5	93809045	6.274e-16
5	93809299	2.577e-11
5	93810205	2.43e-11
5	93810260	4.376e-14
5	93810362	2.362e-13
5	93810462	9.62e-14
5	93810554	8.468e-10
5	93810566	8.583e-10
5	93810622	5.998e-10
5	93810834	2.44e-13
5	93811355	2.631e-13
5	93811676	1.292e-10
5	93811828	1.078e-24
5	93811987	1.387e-16
5	93812054	2.469e-13
5	93812424	2.61e-13
5	93812563	2.668e-13
5	93813520	2.892e-13
5	93813603	3.096e-17
5	93813787	1.721e-15
5	93814298	9.281e-14
5	93814428	3.407e-13
5	93814497	3.379e-13
5	93814566	3.415e-13
5	93814635	1.42e-13
5	93814659	2.477e-14
5	93814837	3.303e-13
5	93814869	3.548e-13
5	93815108	3.312e-13
5	93815345	9.1e-13
5	93815431	8.799e-13
5	93815566	1.639e-24
5	93815571	8.697e-13
5	93815719	8.892e-13
5	93815744	8.848e-13
5	93815795	8.834e-13
5	93815809	8.817e-13
5	93815844	8.75e-13
5	93815924	8.751e-13
5	93816261	5.427e-14
5	93816276	8.821e-13
5	93816462	6.322e-13
5	93817117	8.221e-15
5	93817200	5.428e-14
5	93817657	8.029e-13
5	93817849	7.987e-13
5	93817854	1.748e-16
5	93818044	7.929e-13
5	93818716	7.278e-13
5	93819579	7.099e-13
5	93819780	8.409e-13
5	93820128	3.63e-09
5	93820380	7.783e-13
5	93820621	8.873e-13
5	93820835	5.113e-14
5	93830994	1.177e-09
5	93832109	5.692e-09
5	93832262	3.933e-13
5	93833756	5.092e-09
5	93837091	3.905e-13
5	93837201	1.124e-09
5	93838315	1.123e-09
5	93844489	1.134e-13
5	93846280	1.627e-09
5	93846774	5.147e-11
5	93846836	2.278e-10
5	93846958	1.229e-09
5	93847224	1.234e-09
5	93848416	3.15e-13
5	93848616	9.145e-14
5	93849870	2.058e-09
5	93850008	2.199e-11
5	93850151	1.281e-09
5	93851803	9.792e-14
5	93852082	9.918e-14
5	93854041	1.354e-09
5	93867217	2.462e-15
5	93873365	1.725e-16
5	93874725	1.887e-13
5	93875727	2.002e-13
5	93879230	1.605e-13
5	93879251	1.674e-13
5	93879280	1.577e-13
5	93879656	1.658e-13
5	93882068	2.37e-13
5	93883456	1.633e-13
5	93884955	1.35e-13
5	93886270	7.215e-09
5	93886289	3.383e-09
5	93886364	6.763e-10
5	93886417	6.584e-10
5	93886477	3.816e-11
5	93886500	3.763e-11
5	93886526	2.133e-11
5	93888347	1.966e-11
5	93897904	4.538e-23
5	93899819	1.456e-09
5	93899823	5.911e-11
5	93899874	5.481e-18
5	93909882	7.89e-09
5	93911233	6.685e-12
5	93911936	1.522e-26
5	93914889	6.81e-28
5	93914952	4.707e-16
5	93915696	1.53e-28
5	93921233	1.304e-24
5	93921330	1.374e-26
5	93921468	2.513e-12
5	93922247	1.179e-22
5	93922981	6.507e-09
5	93922993	3.02e-09
5	93923772	7.409e-16
5	93924431	8.307e-16
5	93925006	7.28e-25
5	93925449	3.587e-11
5	93926297	1.781e-09
5	93927664	2.744e-23
5	93927668	8.198e-09
5	93931571	1.06e-36
5	93933366	6.537e-09
5	93933625	5.108e-09
5	93934413	5.659e-16
5	93934520	5.248e-09
5	93934849	7.332e-09
5	93934901	5.132e-16
5	93935496	1.426e-41
5	93935905	8.418e-09
5	93936106	8.94e-09
5	93936286	7.415e-09
5	93936323	9.084e-12
5	93936437	2.758e-16
5	93936870	1.027e-41
5	93937209	1.288e-14
5	93937760	2.991e-10
5	93938870	7.605e-10
5	93938876	5.611e-12
5	93939296	9.814e-13
5	93939309	1.425e-11
5	93940633	7.344e-43
5	93940662	3.89e-27
5	93940672	4.534e-27
5	93940731	3.447e-28
5	93940924	7.585e-42
5	93941128	4.281e-34
5	93941153	7.184e-42
5	93941237	2.22e-33
5	93941282	7.182e-42
5	93941627	1.405e-32
5	93941972	1.648e-32
5	93941999	3.441e-37
5	93942118	7.999e-32
5	93942166	9.793e-41
5	93942206	9.666e-41
5	93942239	9.558e-41
5	93942243	9.384e-41
5	93942291	6.456e-42
5	93942350	3.176e-34
5	93942373	8.434e-12
5	93942865	2.66e-33
5	93942887	1.026e-09
5	93943202	2.559e-23
5	93943469	5.258e-42
5	93943600	5.226e-42
5	93943625	9.993e-40
5	93943655	1.573e-31
5	93943700	3.727e-23
5	93943848	1.729e-13
5	93943857	1.759e-17
5	93943868	4.718e-42
5	93944183	3.82e-09
5	93944196	2.448e-31
5	93944206	7.667e-25
5	93944234	1.451e-48
5	93944444	2.837e-18
5	93944823	5.096e-17
5	93944849	7.633e-34
5	93944908	9.35e-90
5	93944912	9.563e-24
5	93944914	2.82e-52
5	93944937	9.99e-90
5	93945058	3.901e-32
5	93945338	1.46e-58
5	93945517	1.843e-35
5	93945655	7.11e-96
5	93945681	2.35e-24
5	93945694	9.925e-69
5	93945738	1.42e-96
5	93945991	2.57e-99
5	93946027	1.23e-86
5	93946057	1.281e-56
5	93946085	3.213e-15
5	93946107	1.838e-10
5	93946548	1.132e-86
5	93946570	1.388e-87
5	93946766	1.991e-18
5	93946904	5.635e-58
5	93946974	1.307e-56
5	93946999	1.136e-27
5	93947022	6.879e-16
5	93947023	3.586e-19
5	93947046	1.103e-15
5	93947278	2.779e-15
5	93947292	1.301e-56
5	93947300	1.198e-56
5	93947432	3.259e-15
5	93947470	2.913e-15
5	93947639	3.232e-23
5	93947761	2.357e-87
5	93947940	3.453e-15
5	93947989	2.628e-87
5	93948040	3.652e-15
5	93948310	7.846e-58
5	93948357	9.75e-100
5	93948544	1.837e-56
5	93948646	3.186e-86
5	93948684	4.904e-15
5	93948718	3.329e-81
5	93948725	3.479e-81
5	93948804	1.32e-86
5	93948839	9.532e-43
5	93949364	9.459e-15
5	93949402	1.077e-57
5	93949810	2.55e-94
5	93949978	2.668e-56
5	93950093	2.106e-56
5	93950116	2.489e-56
5	93950211	2.866e-57
5	93950288	2.5e-56
5	93950333	4.075e-41
5	93950346	4.09e-41
5	93950493	2.132e-56
5	93950762	1.2e-46
5	93950935	1.01e-58
5	93950974	5.758e-22
5	93951066	1.053e-58
5	93951237	2.959e-44
5	93951291	1.224e-57
5	93951305	5.094e-20
5	93951731	2.271e-38
5	93952168	2.586e-44
5	93952500	9.377e-59
5	93952536	2.002e-17
5	93952553	2.643e-44
5	93952819	2.955e-44
5	93953010	3.05e-44
5	93953036	3.024e-44
5	93953156	1.517e-46
5	93953192	2.104e-17
5	93953252	2.092e-17
5	93953458	1.383e-58
5	93953487	1.427e-17
5	93953495	1.955e-32
5	93953619	2.859e-57
5	93953662	2.238e-45
5	93953684	1.475e-58
5	93953806	1.495e-58
5	93953818	1.512e-58
5	93953907	1.648e-58
5	93954070	6.797e-19
5	93954072	1.014e-20
5	93954113	1.96e-17
5	93954414	1.493e-46
5	93954493	6.475e-50
5	93954502	1.153e-58
5	93954751	5.938e-82
5	93954781	1.859e-58
5	93955207	3.359e-09
5	93956483	1.275e-14
5	93956554	1.431e-16
5	93956649	7.25e-13
5	93956886	8.853e-17
5	93956945	8.009e-17
5	93956996	1.437e-13
5	93959514	1.121e-14
5	93962746	7.517e-09
5	93962917	1.003e-13
5	93963708	2.143e-10
5	93965620	4.346e-09
5	93966124	8.16e-09
5	93967019	9.7e-15
5	93967644	1.696e-10
5	93968915	1.633e-20
5	93970333	8.055e-09
5	93970676	1.805e-20
5	93970713	4.311e-09
5	93972019	1.289e-09
5	93974406	1.086e-09
5	93977220	3.729e-11
5	93977249	3.528e-11
5	93980475	4.901e-13
5	93983664	1.321e-13
5	93986017	1.23e-12
5	93986799	7.472e-13
5	93988211	8.375e-13
5	93990125	1.255e-10
5	93993381	1.979e-10
5	93997058	3.472e-09
5	94005581	3.159e-09
5	94010098	5.65e-09
5	94013754	2.156e-09
5	94015278	3.329e-09
5	94023578	1.72e-10
5	94024102	7.503e-12
5	94028575	9.056e-09
5	94031934	1.018e-15
5	94032598	6.773e-12
5	94035637	8.498e-10
5	94039877	7.943e-13
5	94039888	7.949e-13
5	94039893	7.92e-13
5	94040342	4.08e-09
5	94041041	5.545e-09
5	94043891	2.855e-17
5	94044851	9.97e-22
5	94045340	6.543e-09
5	94047512	3.114e-09
5	94048136	6.431e-09
5	94051992	4.853e-09
5	94052874	9.1e-09
5	94053045	7.901e-09
5	94053548	4.583e-09
5	94055521	3.53e-09
5	94055840	2.739e-11
5	94055934	6.193e-13
5	94056014	7.848e-24
5	94056083	5.869e-13
5	94056216	5.872e-13
5	94056466	3.64e-16
5	94056482	3.649e-16
5	94056587	3.652e-16
5	94056627	3.756e-16
5	94056661	7.884e-24
5	94056774	5.44e-16
5	94056920	1.126e-19
5	94057072	8.974e-24
5	94057212	8.176e-09
5	94057239	1.64e-24
5	94057318	2.777e-16
5	94057341	2.596e-16
5	94057368	2.597e-16
5	94057384	2.767e-16
5	94057475	2.519e-19
5	94057515	4.003e-16
5	94057783	4.341e-15
5	94057817	2.91e-16
5	94057877	3.98e-16
5	94057972	2.732e-16
5	94058083	2.425e-16
5	94058275	2.22e-15
5	94058327	2.049e-10
5	94058359	4.498e-16
5	94058479	1.742e-19
5	94058505	5.699e-16
5	94058608	5.912e-16
5	94058644	1.938e-16
5	94058653	2.146e-14
5	94058750	1.055e-15
5	94058789	7.873e-16
5	94058869	5.304e-20
5	94058910	8.224e-16
5	94059015	9.128e-16
5	94059095	1.817e-14
5	94059100	1.886e-14
5	94059159	4.776e-20
5	94059209	5.024e-20
5	94059247	1.677e-19
5	94059332	6.599e-20
5	94059423	8.697e-20
5	94059483	1.304e-17
5	94059504	8.439e-20
5	94059645	2.899e-20
5	94059791	1.21e-19
5	94059832	9.579e-20
5	94059944	5.504e-19
5	94059964	9.943e-20
5	94060543	1.208e-09
5	94060831	2.014e-09
5	94060980	1.165e-19
5	94061996	4.464e-10
5	94062515	1.187e-19
5	94063495	1.23e-19
5	94064119	1.265e-19
5	94064193	9.715e-20
5	94064231	1.223e-19
5	94064334	1.015e-19
5	94065400	2.586e-19
5	94065502	7.213e-09
5	94065579	7.287e-19
5	94065728	1.624e-11
5	94066572	3.878e-19
5	94067400	2.163e-15
5	94067473	2.988e-15
5	94069951	2.273e-11
5	94070068	2.003e-11
5	94070342	2.294e-09
5	94072534	5.006e-16
5	94073205	4.616e-16
5	94073870	9.894e-11
5	94074569	9.835e-10
5	94075076	1.222e-09
5	94075481	6.503e-10
5	94075828	5.736e-10
5	94075882	3.887e-09
5	94075991	2.635e-09
5	94076057	4.141e-09
5	94076097	4.095e-09
5	94080832	3.633e-15
5	94080868	6.882e-21
5	94084175	1.765e-20
5	94084305	3.187e-15
5	94084925	2.485e-20
5	94086099	2.309e-11
5	94086951	6.377e-19
5	94087823	2.242e-12
5	94087846	8.198e-13
5	94088336	2.536e-11
5	94089274	3.036e-09
5	94089977	1.594e-18
5	94090447	3.435e-14
5	94090551	9.09e-11
5	94092691	6.549e-24
5	94092911	4.177e-14
5	94093365	1.092e-10
5	94093445	1.474e-14
5	94093627	1.719e-09
5	94093948	2.442e-17
5	94094167	5.443e-10
5	94094254	1.663e-24
5	94094276	1.516e-18
5	94094437	2.451e-17
5	94095722	1.578e-14
5	94095769	2.411e-17
5	94095958	1.521e-09
5	94096289	2.607e-17
5	94097538	1.985e-09
5	94098538	1.841e-10
5	94098600	1.846e-10
5	94100057	1.781e-23
5	94100789	2.22e-14
5	94101226	9.136e-18
5	94101607	6.601e-18
5	94102365	9.056e-28
5	94103312	2.882e-09
5	94103928	2.855e-11
5	94105974	2.445e-27
5	94106702	1.841e-17
5	94108275	5.041e-27
5	94108630	4.183e-16
5	94108992	2.735e-17
5	94110549	2.319e-09
5	94112153	3.16e-17
5	94112239	1.742e-17
5	94112257	3.754e-17
5	94112516	4.582e-14
5	94112534	3e-17
5	94112632	2.975e-17
5	94112760	4.631e-14
5	94113270	2.948e-17
5	94113570	3.065e-17
5	94113631	3.089e-17
5	94113661	3.115e-17
5	94114401	3.428e-17
5	94114775	1.309e-16
5	94114932	3.68e-17
5	94115194	3.842e-17
5	94115212	3.811e-17
5	94115275	1.521e-17
5	94115406	3.649e-17
5	94115504	1.83e-17
5	94115618	3.446e-17
5	94116054	3.482e-17
5	94116099	3.476e-17
5	94116103	4.651e-14
5	94116156	3.468e-17
5	94116369	3.394e-17
5	94116663	1.233e-16
5	94117399	3.101e-17
5	94117821	3.543e-17
5	94117846	1.347e-16
5	94118044	1.136e-16
5	94118629	6.239e-09
5	94118706	1.294e-16
5	94120060	3.341e-17
5	94120221	2.817e-14
5	94120382	3.148e-17
5	94121130	1.729e-17
5	94121296	1.004e-16
5	94121442	5.117e-17
5	94122111	7.622e-12
5	94123720	8.457e-10
5	94126842	7.348e-11
5	94126867	9.333e-11
5	94129003	2.894e-09
5	94129178	6.243e-15
5	94131282	3.202e-13
5	94131826	1.256e-12
5	94133589	1.264e-12
5	94134980	6.914e-12
5	94137382	1.798e-15
5	94140573	6.094e-15
5	94143056	2.242e-13
5	94143694	1.476e-16
5	94144432	1.592e-16
5	94144712	1.655e-16
5	94146530	2.024e-13
5	94147631	2.596e-16
5	94150424	1.747e-09
5	94152234	7.566e-09
5	94152457	8.367e-09
5	94154177	2.445e-15
5	94158460	2.202e-09
5	94159666	4.093e-12
5	94159844	3.385e-09
5	94164303	4.791e-15
5	94170732	9.778e-09
5	94172264	1.242e-09
5	94175528	6.771e-09
5	94177593	1.063e-09
5	94177684	2.697e-11
5	94177806	1.667e-11
5	94177986	1.706e-11
5	94179637	1.817e-15
5	94180266	8.127e-11
5	94180481	7.701e-11
5	94181288	5.473e-11
5	94182255	3.943e-12
5	94192988	9.816e-14
5	94196509	5.116e-10
5	94201372	4.966e-10
5	94202941	1.367e-10
5	94204347	5.003e-13
5	94205722	8.25e-13
5	94210077	5.495e-09
5	94210584	6.208e-09
5	94212968	6.059e-13
5	94214769	6.657e-09
5	94215833	6.772e-09
5	94217965	1.875e-12
5	94218185	6.233e-09
5	94218515	8.019e-09
5	94218776	8.086e-09
5	94219668	8.132e-12
5	94219837	9.211e-13
5	94221546	9.702e-13
5	94228252	1.632e-12
5	94228256	1.628e-12
5	94230453	1.607e-16
5	94232221	3.042e-10
5	94233722	1.135e-12
5	94235774	2.027e-10
5	94248804	8.793e-13
5	94253296	3.464e-12
5	94260073	3.359e-09
5	94293211	9.908e-10
5	94395008	6.268e-11
5	94440330	1.914e-11
5	94480847	4.16e-10
5	94481807	4.402e-10
5	94489963	4.411e-09
5	94558621	1.844e-14
5	94558803	2.439e-09
5	94560715	2.144e-09
5	94561840	1.712e-09
5	94562606	1.556e-09
5	94565599	3.824e-15
5	94567439	1.922e-09
5	94568499	6.774e-15
5	94589654	6.388e-09
5	94592863	1.347e-12
5	94594948	6.541e-10
5	94609469	6.385e-10
5	94618410	4.822e-10
5	94619338	3.687e-10
5	94619796	7.199e-10
5	94631595	1.12e-09
5	94632429	5.173e-10
5	94637100	8.482e-10
5	94637326	4.639e-10
5	94645587	1.446e-10
5	94645749	4.701e-10
5	94648644	1.567e-10
5	94648734	1.568e-10
5	94649657	1.593e-10
5	94649937	8.834e-09
5	94654723	2.257e-10
5	94656764	3.159e-10
5	94657729	6.453e-10
5	94657794	6.209e-10
5	94658188	2.038e-10
5	94658589	6.149e-10
5	94659429	6.053e-10
5	94667574	1.187e-10
5	94677206	1.113e-10
5	94682805	1.035e-10
5	94693518	8.457e-13
5	94703115	2.466e-10
5	94722998	9.033e-10
5	94728528	3.779e-11
5	94738255	2.855e-10
5	94740988	2.553e-12
5	94758097	5.334e-09
5	94857256	5.641e-10
5	94870500	7.333e-10
5	94895457	2.892e-12
5	94897461	6.826e-09
5	94952408	3.652e-13
5	95007988	2.062e-12
5	95008868	1.526e-10
5	95219479	2.786e-12
5	95303184	9.728e-13
5	95355649	2.558e-10
5	95397209	1.672e-09
5	95397227	1.673e-09
5	95397323	3.601e-09
5	95397414	3.514e-09
5	95397575	3.542e-09
5	95397767	1.695e-09
5	95398056	3.598e-09
5	95398097	3.539e-09
5	95448993	3.173e-09
5	95456760	1.194e-11
5	95461469	7.115e-09
5	95498099	2.356e-09
5	95532108	2.127e-11
5	95534191	2.729e-11
5	95541814	2.446e-11
5	95547804	2.214e-11
5	95554037	5.16e-11
5	95560961	2.522e-11
5	95563724	2.37e-11
5	95567517	2.418e-12
5	95572894	2.044e-12
5	95581552	3.244e-13
5	95581846	3.204e-13
5	95582293	3.217e-13
5	95585954	2.188e-13
5	95587336	2.178e-13
5	95596540	1.919e-13
5	95601383	9.996e-14
5	95601507	2.004e-09
5	95615432	9.345e-14
5	95624211	6.239e-11
5	95653141	2.893e-11
5	95656957	4.226e-11
5	95659130	6.093e-11
5	95659728	4.874e-11
5	95662194	7.504e-11
5	95668246	7.038e-11
5	95670006	8.761e-11
5	95670444	5.956e-11
5	95670948	6.221e-11
5	95671665	7.084e-13
5	95671740	3.81e-11
5	95672043	6.114e-11
5	95672047	6.086e-11
5	95672888	5.951e-11
5	95672936	6.677e-09
5	95681194	8.302e-12
5	95686983	1.406e-14
5	95688114	1.363e-13
5	95691430	4.251e-09
5	95693757	1.536e-11
[truncated: 14,086 more rows]
