# Supplementary material for: Meta-analysis of sequence-based association studies across three cattle breeds reveals 25 QTL for fat and protein percentages in milk at nucleotide resolution
Source: BMC Genomics. 2017 Nov 9;18:853. doi: 10.1186/s12864-017-4263-8 (PMC5680815; doi:10.1186/s12864-017-4263-8)
Supplement: Supplementary file 4 — Sequence variants associated (P < 1e-8) with protein percentage. Chromosomal positon (UMD3.1) and P values of 14,020 sequence variants that were significantly associated with fat percentage in the across-breed meta-analysis. (CSV 289 kb) [file 12864_2017_4263_MOESM4_ESM.csv]

1	144441525	9.056e-09
1	144441531	9.055e-09
1	144441562	8.486e-09
1	144441568	8.545e-09
1	144441582	8.569e-09
1	144441588	9.197e-09
3	12593150	3.593e-13
3	12598989	5.766e-12
3	12710810	3.366e-09
3	12852068	1.494e-13
3	12852117	1.441e-13
3	12974880	2.584e-13
3	13010369	9.938e-10
3	13154391	1.919e-13
3	13566991	1.422e-10
3	13579788	1.854e-09
3	13969958	1.175e-10
3	14000728	6.051e-09
3	14088307	1.794e-10
3	14137433	4.695e-09
3	14141191	8.85e-09
3	14141860	3.591e-09
3	14142082	4.204e-09
3	14147116	3.661e-09
3	14150306	4.253e-10
3	14160122	3.483e-09
3	14162601	3.049e-09
3	14162981	9.747e-10
3	14164232	1.969e-09
3	14166430	9.712e-09
3	14167406	1.999e-09
3	14171193	2.02e-09
3	14172296	2.016e-09
3	14177711	3.101e-09
3	14178642	3.068e-09
3	14180583	3.085e-09
3	14198030	3.854e-09
3	14198592	3.908e-09
3	14199544	3.987e-09
3	14202335	8.005e-10
3	14208717	6.798e-09
3	14212920	8.066e-09
3	14216383	9.194e-09
3	14227734	8.136e-10
3	14277534	1.411e-09
3	14313156	2.375e-10
3	14350264	1.951e-10
3	14366168	2.457e-10
3	14390866	1.291e-10
3	14407184	2.428e-10
3	14439627	1.043e-10
3	14467680	2.764e-11
3	14490191	3.513e-10
3	14539340	7.102e-11
3	14539923	8.351e-12
3	14734811	5.675e-11
3	14793058	7.643e-11
3	14880520	2.022e-10
3	14891388	4.678e-13
3	14892383	4.069e-13
3	14896436	4.128e-13
3	14923492	4.299e-09
3	14934353	2.706e-13
3	14944172	9.647e-10
3	14953734	6.223e-09
3	15031358	1.078e-11
3	15131120	4.001e-12
3	15160156	4.668e-10
3	15254423	2.85e-09
3	15287421	1.769e-14
3	15371624	1.059e-11
3	15380792	4.245e-13
3	15387196	7.942e-10
3	15387482	8.256e-12
3	15387859	5.53e-12
3	15388094	4.147e-12
3	15395915	1.205e-10
3	15397163	2.012e-21
3	15410882	6.319e-21
3	15416045	9.888e-09
3	15423648	9.097e-21
3	15424818	1.408e-10
3	15431335	1.775e-15
3	15439331	4.965e-11
3	15456934	1.856e-10
3	15458161	2.098e-14
3	15464749	8.362e-19
3	15464768	8.339e-19
3	15469503	2.741e-10
3	15473378	1.829e-19
3	15473478	1.807e-19
3	15478049	1.422e-19
3	15481248	1.275e-19
3	15482930	1.458e-09
3	15483794	4.816e-09
3	15485465	6.213e-10
3	15486272	7.109e-20
3	15490598	4.866e-20
3	15495044	3.42e-20
3	15495188	3.29e-15
3	15498530	1.138e-09
3	15503428	1.2e-20
3	15504003	2.827e-09
3	15504382	9.809e-09
3	15505907	3.481e-21
3	15508297	3.601e-21
3	15509159	8.665e-09
3	15514034	3.296e-19
3	15518228	8.367e-22
3	15518522	1.246e-16
3	15519573	5.391e-15
3	15519670	3.435e-22
3	15522769	2.139e-19
3	15523252	2.873e-16
3	15525599	3.734e-16
3	15527789	6.86e-20
3	15528442	8.964e-16
3	15529419	2.644e-12
3	15540709	2.979e-22
3	15543554	1.749e-20
3	15545091	6.609e-12
3	15545737	2.118e-16
3	15545759	3.981e-20
3	15547114	7.393e-12
3	15547159	1.032e-11
3	15547225	1.894e-16
3	15550598	1.376e-10
3	15551388	1.449e-16
3	15559816	1.405e-21
3	15560024	1.121e-10
3	15563097	1.855e-19
3	15567561	2.21e-19
3	15578863	2.334e-17
3	15583108	2.985e-17
3	15585139	6.038e-22
3	15592484	8.622e-11
3	15592507	1.598e-10
3	15592645	9.242e-18
3	15592846	9.826e-19
3	15593229	6.184e-17
3	15593356	1.21e-18
3	15594065	1.365e-18
3	15594183	1.383e-18
3	15594434	1.435e-18
3	15595247	2.186e-18
3	15595501	2.161e-18
3	15595982	2.175e-18
3	15596219	1.132e-13
3	15596611	7.787e-17
3	15597182	6.931e-17
3	15597957	7.562e-17
3	15599312	7.965e-17
3	15602677	6.456e-17
3	15606149	8.272e-15
3	15606190	8.382e-15
3	15609202	8.197e-15
3	15610090	8.119e-15
3	15610302	8.095e-15
3	15610569	1.005e-12
3	15610827	8.169e-15
3	15611142	8.209e-15
3	15611760	8.246e-15
3	15612649	5.527e-14
3	15616247	9.661e-15
3	15616727	4.322e-22
3	15620568	1.843e-14
3	15623641	4.917e-11
3	15623934	1.399e-14
3	15624110	1.993e-14
3	15625023	5.554e-14
3	15625078	1.394e-10
3	15625116	1.804e-14
3	15625341	1.459e-10
3	15625608	1.104e-12
3	15629819	3.453e-14
3	15629896	1.288e-10
3	15630592	1.188e-10
3	15630653	1.007e-10
3	15632410	2.242e-14
3	15633142	8.52e-13
3	15635701	3.042e-12
3	15635954	3.045e-12
3	15636443	9.729e-16
3	15636605	1.166e-11
3	15637240	9.744e-16
3	15637273	3.085e-12
3	15638565	8.681e-14
3	15638963	2.115e-15
3	15641181	2.086e-12
3	15641641	8.261e-16
3	15642562	1.099e-11
3	15643259	1.975e-12
3	15645924	2.537e-09
3	15657861	2.871e-15
3	15659033	1.166e-12
3	15660317	1.615e-11
3	15670059	7.999e-10
3	15691736	3.38e-09
3	15710077	1.223e-15
3	15716023	7.966e-11
3	15741674	4.91e-09
3	15771448	6.628e-11
3	15816525	8.252e-09
3	15818710	2.304e-13
3	15819886	2.518e-13
3	15826492	1.192e-12
3	15826822	4.635e-12
3	15827089	1.271e-12
3	15827137	1.287e-12
3	15827776	6.626e-10
3	15828595	5.583e-10
3	15829184	2.179e-12
3	15830127	7.107e-10
3	15830615	7.359e-10
3	15831039	1.845e-12
3	15832635	2.209e-12
3	15832683	8.009e-13
3	15832699	7.162e-10
3	15833395	2.335e-12
3	15833401	7.485e-10
3	15833407	2.365e-12
3	15833480	7.472e-10
3	15833494	2.39e-12
3	15833525	2.447e-12
3	15833531	2.457e-12
3	15833592	7.718e-10
3	15833756	2.548e-12
3	15833788	2.592e-12
3	15833920	2.759e-12
3	15833972	8.546e-10
3	15834011	3.587e-10
3	15834015	7.497e-12
3	15834240	2.846e-12
3	15834311	2.877e-12
3	15834486	9.765e-10
3	15834511	1.011e-09
3	15834780	9.1e-10
3	15834912	3.057e-12
3	15834920	3.096e-12
3	15835042	9.495e-10
3	15835127	3.271e-12
3	15835178	4.414e-12
3	15835195	1.355e-09
3	15835258	3.337e-12
3	15835840	3.547e-12
3	15835933	1.827e-12
3	15836179	1.144e-11
3	15836235	3.681e-12
3	15837305	3.891e-12
3	15837313	3.782e-12
3	15838292	1.155e-09
3	15838436	4.139e-12
3	15844878	8.054e-12
3	15845375	8.323e-12
3	15845737	8.405e-12
3	15851597	1.193e-11
3	15851947	1.248e-11
3	15860167	3.145e-12
3	15935061	1.657e-09
3	15987100	2.791e-09
3	16010574	9.048e-13
3	16018122	5.073e-10
3	16032050	2.058e-09
3	16036058	1.256e-09
3	16072446	2.1e-09
3	16075515	6.102e-12
3	16091315	3.055e-10
3	16121676	5.179e-10
3	16134570	1.72e-10
3	16138646	1.675e-10
3	16139485	1.658e-10
3	16148098	3.375e-10
3	16157034	4.632e-10
3	16158474	4.731e-10
3	16166370	6.288e-10
3	16175888	7.065e-10
3	16189671	6.588e-10
3	16204573	5.656e-10
3	34306259	6.383e-10
3	34307510	1.317e-11
3	34308737	3.202e-09
3	34308805	5.632e-10
3	34310875	1.198e-13
3	34314123	8.749e-15
3	34314659	8.888e-15
3	34315309	1.302e-10
3	34315346	1.372e-10
3	34316156	1.654e-13
3	34316614	1.573e-10
3	34317387	7.045e-11
3	34322302	6.768e-10
3	34323210	6.279e-10
3	34323974	1.177e-12
3	34324677	8.414e-11
3	34325489	1.617e-10
3	34326681	4.794e-10
3	34327146	9.106e-13
3	34328444	8.749e-13
3	34329194	3.383e-10
3	34330806	8.894e-13
3	34331161	1.701e-09
3	34331183	2.845e-10
3	34333149	1.688e-10
3	34334230	2.127e-13
3	34335137	9.088e-13
3	34341268	1.646e-09
3	34341975	1.781e-10
3	34348770	2.121e-10
3	34351899	1.769e-10
3	34352075	2.318e-09
3	34354707	1.277e-10
3	34356931	6.652e-10
3	34359340	7.742e-10
3	34362678	1.812e-10
3	34366220	5.156e-10
3	34370263	4.9e-10
3	34373298	2.355e-10
3	34376031	5.426e-10
3	34379518	2.948e-09
3	34381543	5.714e-10
3	34382872	1.042e-09
3	34383139	2.33e-10
3	34386683	2.348e-10
3	34387422	2.328e-10
3	34387618	1.046e-17
3	34389893	4.63e-16
3	34390662	2.885e-10
4	56468694	4e-10
4	56496030	4.536e-10
4	56502431	3.124e-10
4	56509134	3.341e-10
4	56511234	3.486e-10
4	56514546	3.078e-10
4	56528040	2.532e-10
4	56557223	3.659e-10
5	75633853	1.544e-12
5	75635376	7.867e-09
5	75635560	1.551e-12
5	75636458	7.841e-09
5	75636522	7.818e-09
5	75636800	1.544e-12
5	75638880	6.749e-11
5	75641296	7.873e-09
5	75641929	9.787e-09
5	75642419	1.459e-12
5	75643884	1.314e-12
5	75644136	6.765e-09
5	75644633	4.729e-11
5	75645044	2.893e-11
5	75645192	1.102e-12
5	75645420	1.085e-12
5	75645538	1.077e-12
5	75645629	2.962e-11
5	75645851	6.212e-09
5	75646490	4.599e-11
5	75646623	2.547e-11
5	75646906	1.055e-12
5	75646959	9.661e-13
5	75647042	4.376e-11
5	75647114	2.663e-11
5	75647367	6.224e-09
5	75647376	9.259e-13
5	75649212	2.177e-12
5	75649255	1.118e-12
5	75649322	1.583e-12
5	75649373	1.158e-12
5	75649378	1.161e-12
5	75649410	2.147e-12
5	75649487	1.136e-12
5	75649590	1.15e-12
5	75649633	1.509e-12
5	75649654	1.595e-12
5	75649663	1.257e-12
5	75649682	1.177e-12
5	75649746	1.067e-10
5	75649750	1.165e-10
5	75649760	3.349e-11
5	75649780	2.355e-11
5	75650166	1.146e-12
5	75650184	1.149e-12
5	75650260	5.758e-09
5	75650419	1.161e-12
5	75650435	1.176e-12
5	75650511	1.172e-12
5	75650673	6.771e-13
5	75650678	1.617e-09
5	75651248	1.19e-12
5	75651301	1.184e-12
5	75651326	1.184e-12
5	75651624	1.169e-12
5	75651970	1.201e-12
5	75652078	1.641e-09
5	75652102	1.181e-12
5	75652158	1.193e-12
5	75652167	1.184e-12
5	75652321	1.622e-09
5	75652395	1.206e-12
5	75652661	1.607e-09
5	75653094	6.918e-13
5	75653147	1.184e-12
5	75653291	1.607e-09
5	75653794	1.19e-12
5	75653815	1.19e-12
5	75653967	1.184e-12
5	75655282	6.467e-09
5	75655455	7.882e-13
5	75656257	1.363e-12
5	75656328	6.165e-13
5	75656535	2.052e-09
5	75656788	6.437e-13
5	75656892	7.184e-09
5	75656976	6.473e-13
5	75657111	6.552e-13
5	75657194	6.63e-13
5	75657220	6.745e-13
5	75657228	6.473e-13
5	75657330	7.405e-13
5	75657343	7.653e-13
5	75657623	2.756e-09
5	75657898	9.431e-13
5	75657992	1.017e-12
5	75658047	3.401e-09
5	75658152	1.149e-12
5	75658444	4.093e-09
5	75658791	2.209e-12
5	75658892	1.51e-12
5	75658909	1.577e-12
5	75659217	4.887e-09
5	75659273	7.232e-09
5	75659388	7.046e-09
5	75659419	7.17e-09
5	75660179	6.495e-12
5	75660189	2.061e-12
5	75660233	2.204e-12
5	75660290	2.055e-12
5	75660486	7.007e-09
5	75660521	3.474e-09
5	75660940	2.94e-12
5	75661046	2.94e-12
5	75661118	2.946e-12
5	75661503	2.117e-12
5	75662244	6.911e-09
5	75662416	5.587e-09
5	75663139	6.634e-09
5	75663149	2.715e-12
5	75663169	3.342e-12
5	75663617	2.32e-12
5	75663669	3.471e-12
5	75664033	7.123e-09
5	75664052	3.344e-12
5	75664064	3.328e-12
5	75664096	3.332e-12
5	75664240	3.259e-12
5	75664249	3.22e-12
5	75664388	3.351e-12
5	75664457	3.312e-12
5	75664746	2.155e-12
5	75664756	6.866e-09
5	75664912	2.484e-12
5	75664946	6.894e-09
5	75665223	2.312e-12
5	75665528	3.236e-12
5	75665864	1.69e-11
5	75666097	1.193e-11
5	75666115	2.931e-11
5	75666362	1.184e-11
5	75666458	8.556e-09
5	75666496	1.063e-10
5	75666597	6.029e-09
5	75667509	6.496e-09
5	75667793	3.701e-11
5	75667851	3.589e-11
5	75667858	1.842e-11
5	75668129	6.404e-09
5	75668166	6.495e-09
5	75668187	5.408e-09
5	75668362	2.088e-12
5	75668465	4.567e-09
5	75668503	2.982e-12
5	75668761	3.835e-12
5	75668765	6.664e-09
5	75668808	3.521e-12
5	75668816	3.526e-12
5	75668881	6.281e-09
5	75668986	3.275e-12
5	75669199	3.256e-12
5	75669229	3.18e-12
5	75669334	5.81e-09
5	75669382	6.204e-09
5	75669586	6.201e-09
5	75669677	6.732e-09
5	75669683	6.783e-09
5	75669692	3.695e-12
5	75669697	3.688e-12
5	75669857	6.398e-09
5	75669965	3.342e-12
5	75670271	6.693e-11
5	75670292	3.344e-12
5	75670380	3.547e-12
5	75670437	3.419e-12
5	75670458	3.557e-12
5	75670593	6.658e-11
5	75670928	3.355e-12
5	75670953	3.52e-12
5	75671279	4.323e-11
5	75671673	2.482e-12
5	75671710	1.68e-09
5	75672829	2.285e-12
5	75673087	2.309e-12
5	75673462	2.285e-12
5	75674082	2.285e-12
5	75674332	2.329e-12
5	75674901	2.285e-12
5	75675224	2.28e-12
5	75675860	2.285e-12
5	75676020	2.289e-12
5	75676034	2.282e-12
5	75676059	2.313e-12
5	75676066	2.326e-12
5	75676119	2.002e-12
5	75676132	4.734e-09
5	75676220	2.334e-12
5	75676281	2.632e-12
5	75676286	5.531e-09
5	75676679	4.18e-09
5	75676829	2.285e-12
5	75677034	2.021e-12
5	75677226	2.083e-12
5	75677264	2.128e-12
5	75677338	2.488e-12
5	75677463	2.539e-12
5	75677507	2.574e-12
5	75677654	2.681e-12
5	75677824	2.724e-12
5	75677965	2.52e-12
5	75678118	2.83e-12
5	75678192	7.736e-12
5	75678257	1.297e-10
5	75678289	7.019e-12
5	75678345	2.718e-12
5	75678454	6.327e-09
5	75678538	2.8e-12
5	75679032	1.268e-10
5	75679049	4.808e-10
5	75679064	5.445e-10
5	75679074	1.132e-09
5	75679098	2.786e-12
5	75679141	2.408e-12
5	75679149	2.547e-12
5	75679616	1.473e-10
5	75679676	2.598e-12
5	75679787	2.536e-12
5	75679792	2.513e-12
5	75679843	2.808e-12
5	75679898	2.161e-12
5	75680292	2.833e-12
5	75680360	2.868e-12
5	75680435	1.047e-11
5	75680495	9.656e-09
5	75680583	2.965e-12
5	75680611	3.05e-12
5	75680737	2.201e-12
5	75680961	2.886e-12
5	75680981	2.859e-12
5	75681060	2.461e-12
5	75681100	2.595e-12
5	75681132	2.632e-12
5	75681294	2.84e-12
5	75681366	2.518e-12
5	75681405	2.076e-12
5	75681446	3.748e-12
5	75681485	1.616e-12
5	75681539	2.455e-12
5	75681654	2.436e-12
5	75681660	2.442e-12
5	75681772	2.228e-12
5	75681839	1.127e-11
5	75681938	2.92e-12
5	75681978	2.905e-12
5	75682001	2.808e-12
5	75682021	6.415e-09
5	75682032	3.137e-12
5	75682180	3.021e-12
5	75682250	4.45e-12
5	75682295	7.559e-12
5	75682497	2.076e-12
5	75682505	2.338e-12
5	75682564	2.589e-12
5	75682572	2.791e-12
5	75682618	3.007e-12
5	75682695	1.957e-12
5	75682792	1.36e-11
5	75682854	4.796e-12
5	75682893	4.932e-12
5	75683035	3.057e-12
5	75683074	3.084e-12
5	75683289	1.595e-12
5	75683373	7.183e-09
5	75683396	3.155e-12
5	75683411	3.072e-12
5	75683575	3.001e-12
5	75683656	3.022e-12
5	75683683	3.044e-12
5	75683769	3.144e-12
5	75683818	3.128e-12
5	75683825	3.126e-12
5	75684023	3.1e-12
5	75684049	3.112e-12
5	75684125	3.071e-12
5	75684231	7.196e-09
5	75684290	3.062e-12
5	75684350	3.096e-12
5	75684442	4.165e-12
5	75684458	6.959e-09
5	75684488	3.32e-12
5	75684637	3.366e-12
5	75684897	3.119e-12
5	75685079	6.69e-09
5	75685274	2.772e-12
5	75685311	7.416e-09
5	75685461	3.125e-12
5	75685531	3.094e-12
5	75685606	2.801e-12
5	75685698	7.399e-09
5	75686259	3.059e-12
5	75686370	3.045e-12
5	75686449	7.415e-09
5	75686616	7.389e-09
5	75686966	7.493e-09
5	75686971	7.505e-09
5	75687034	2.989e-12
5	75687418	1.199e-10
5	75688218	2.959e-12
5	75688647	4.867e-12
5	75688658	4.56e-12
5	75689152	4.254e-09
5	75689196	4.925e-09
5	75689376	1.101e-10
5	75689585	4.484e-12
5	75689741	4.654e-12
5	75689763	4.229e-09
5	75689870	4.711e-09
5	75689902	2.948e-12
5	75689919	2.961e-12
5	75689935	2.569e-12
5	75690001	3.826e-09
5	75690275	8.115e-12
5	75690280	1.623e-12
5	75690346	3.002e-12
5	75690369	4.345e-11
5	75690396	1.838e-12
5	75690596	3.607e-12
5	75690965	5.781e-09
5	75690999	6.519e-09
5	75691293	4.07e-09
5	75691525	8.482e-09
5	75691549	9.388e-09
5	75691559	1.548e-11
5	75691617	4.327e-09
5	75692868	1.399e-11
5	75693050	7.117e-12
5	75693087	3.111e-11
5	75693275	2.696e-12
5	75693307	1.196e-12
5	75693340	2.77e-12
5	75693463	4.534e-09
5	75693560	5.864e-09
5	75693910	2.752e-12
5	75694236	4.657e-09
5	75694382	3.393e-12
5	75694527	2.962e-12
5	75694771	4.582e-09
5	75694978	1.579e-11
5	75695460	2.982e-12
5	75695568	4.621e-09
5	75695974	2.189e-12
5	75696134	6.612e-12
5	75696139	6.816e-12
5	75696180	2.548e-09
5	75696221	1.358e-12
5	75696344	5.941e-12
5	75696727	2.96e-12
5	75696981	5.464e-12
5	75697042	4.827e-12
5	75697071	4.818e-12
5	75697097	4.593e-12
5	75697176	5.651e-12
5	75697266	1.049e-11
5	75697307	3.484e-09
5	75697459	3e-10
5	75698283	3.115e-11
5	75698301	3.497e-11
5	75698362	5.474e-12
5	75698406	7.202e-12
5	75698428	5.616e-12
5	75698664	5.667e-12
5	75698670	5.649e-12
5	75698706	5.615e-12
5	75698774	5.641e-12
5	75698778	5.61e-12
5	75698830	5.446e-12
5	75699017	5.241e-12
5	75699059	2.966e-12
5	75699122	5.534e-12
5	75699226	2.73e-12
5	75699616	4.199e-12
5	75699715	4.039e-12
5	75699798	1.449e-12
5	75699837	4.526e-09
5	75700322	2.405e-11
5	75700337	3.015e-11
5	75700757	3.767e-12
5	75700823	6.704e-12
5	75701219	1.336e-12
5	75701312	3.042e-12
5	75701379	7.338e-12
5	75701406	4.503e-09
5	75701519	7.367e-12
5	75701706	4.091e-12
5	75701713	9.628e-09
5	75701776	4.719e-09
5	75702183	5.724e-09
5	75702838	4.877e-12
5	75702934	2.162e-12
5	75702958	3.975e-12
5	75703200	5.845e-09
5	75703584	1.76e-11
5	75703874	5.903e-09
5	75703944	5.921e-09
5	75704126	6.44e-09
5	75704721	2.782e-12
5	75704826	2.791e-12
5	75704974	1.558e-11
5	75704978	1.8e-11
5	75705112	1.07e-10
5	75705153	1.235e-10
5	75706222	5.734e-12
5	75706454	5.635e-12
5	75706529	4.635e-12
5	75706541	3.931e-12
5	75706568	2.377e-12
5	75706885	8.417e-09
5	75707393	1.641e-11
5	75707403	1.637e-11
5	75707682	2.678e-12
5	75708048	5.868e-12
5	75709178	5.967e-12
5	75709656	2.786e-12
5	75709926	2.834e-12
5	75710159	2.853e-12
5	75710605	2.921e-12
5	75710810	7.352e-09
5	75710879	6.365e-09
5	75711540	2.863e-12
5	75712518	2.98e-12
5	75713861	2.972e-12
5	75715679	7.829e-11
5	75716644	7.8e-11
5	75717879	7.829e-11
5	75718137	2.962e-12
5	75718638	2.94e-12
5	75719791	1.432e-10
5	75720149	4.026e-12
5	75720515	3.278e-12
5	75720703	4.465e-10
5	75720711	4.068e-10
5	75720725	1.767e-10
5	75720755	1.673e-10
5	75720957	1.677e-10
5	75720986	1.677e-10
5	75721271	1.663e-10
5	75721518	1.672e-10
5	75721588	1.677e-10
5	75721836	1.415e-10
5	75721877	1.706e-10
5	75721952	1.417e-10
5	75722341	2.919e-12
5	75722359	2.926e-12
5	75722422	2.927e-12
5	75722454	3.333e-12
5	75722589	6.119e-09
5	75722669	3.393e-12
5	75722783	3.381e-12
5	75722859	7.401e-09
5	75722904	3.402e-12
5	75722977	3.433e-12
5	75722983	4.103e-12
5	75723050	2.96e-12
5	75723071	2.965e-12
5	75723117	4.008e-12
5	75723212	3.389e-12
5	75724062	2.723e-12
5	75724311	7.249e-11
5	75724367	7.23e-11
5	75725065	7.269e-11
5	75725091	3.155e-12
5	75725139	9.473e-10
5	75725160	1.65e-12
5	75725328	7.217e-11
5	75725402	7.231e-11
5	75725475	7.272e-11
5	75725576	7.007e-11
5	75725607	7.241e-11
5	75725773	7.25e-11
5	75725824	7.25e-11
5	75725863	7.216e-11
5	75725978	7.303e-11
5	75726476	7.302e-11
5	75726486	7.293e-11
5	75726594	5.633e-11
5	75726686	7.242e-11
5	75727002	1.169e-10
5	75728327	6.965e-11
5	75728516	7.129e-11
5	75728612	7.122e-11
5	75728787	3.275e-10
5	75728841	2.716e-12
5	75729376	6.881e-11
5	75730038	6.992e-11
5	75730165	6.829e-11
5	75730184	6.826e-11
5	75730794	6.798e-11
5	75730845	6.68e-11
5	75730887	2.582e-12
5	75730915	4.334e-12
5	75730947	4.367e-12
5	75731182	4.025e-12
5	75731258	3.988e-12
5	75731264	3.531e-10
5	75731290	3.953e-12
5	75731401	2.292e-12
5	75731755	2.243e-12
5	75732397	3.26e-12
5	75732422	1.907e-12
5	75732846	3.032e-12
5	75732921	2.965e-12
5	75733057	2.935e-12
5	75733204	2.549e-12
5	75733295	1.665e-12
5	75733391	1.515e-12
5	75733451	2.547e-12
5	75733473	2.499e-12
5	75733647	2.387e-11
5	75733802	2.321e-12
5	75733932	1.433e-12
5	75734934	7.43e-09
5	75735093	2.626e-09
5	75735284	1.089e-12
5	75735961	2.647e-09
5	75736005	2.638e-09
5	75736171	1.11e-12
5	75736297	1.099e-12
5	75736516	2.64e-09
5	75736748	2.564e-09
5	75736756	6.137e-09
5	75737142	2.558e-09
5	75737192	2.542e-09
5	75737265	2.529e-09
5	75737288	2.517e-09
5	75737544	2.588e-09
5	75737602	2.524e-09
5	75737606	2.514e-09
5	75737952	2.517e-09
5	75737965	2.484e-09
5	75738223	6.542e-09
5	75738257	2.591e-09
5	75738420	1.926e-09
5	75738462	2.669e-09
5	75739435	3.274e-09
5	75739553	1.33e-12
5	75739729	3.152e-09
5	75739954	4.296e-09
5	75740201	5.985e-09
5	75740582	9.968e-09
5	75740604	1.912e-12
5	75740651	5.801e-09
5	75741053	2.144e-12
5	75741068	2.155e-12
5	75741285	2.153e-12
5	75741465	2.169e-12
5	75741522	2.144e-12
5	75741673	2.153e-12
5	75741736	2.14e-12
5	75741772	2.19e-12
5	75741777	2.175e-12
5	75741940	2.045e-12
5	75742065	2.038e-12
5	75743923	6.895e-09
5	75748533	2.816e-11
5	75748652	9.81e-09
5	75748756	3.89e-10
5	75748920	9.878e-09
5	75749444	2.574e-11
5	75752915	2.866e-11
5	75752920	2.649e-11
5	75752941	3.019e-10
5	75752945	3.164e-10
5	75752958	1.891e-10
5	75752964	1.534e-10
5	75752976	1.403e-10
5	75754040	3.119e-11
5	75756574	3.23e-11
5	75756957	3.666e-11
5	75757849	3.887e-11
5	75763147	4.491e-11
5	75765650	5.22e-11
5	75766946	5.484e-11
5	75768587	9.928e-09
5	75769467	8.283e-09
5	75776810	9.866e-09
5	75790113	9.907e-12
5	93216671	2.139e-09
5	93278835	6.491e-09
5	93942350	3.168e-09
5	93944206	6.909e-09
5	93944234	1.108e-09
5	93944908	3.155e-16
5	93944914	2.72e-09
5	93944937	4.383e-16
5	93945338	2.061e-12
5	93945655	5.216e-19
5	93945694	1.912e-16
5	93945738	3.771e-19
5	93945991	3.868e-23
5	93946027	8.308e-21
5	93946057	1.313e-11
5	93946548	8.333e-21
5	93946570	2.531e-21
5	93946904	2.74e-12
5	93946974	1.438e-11
5	93947292	9.111e-12
5	93947300	9.54e-12
5	93947761	3.513e-21
5	93947989	3.644e-21
5	93948310	4.718e-12
5	93948357	6.337e-21
5	93948544	1.636e-11
5	93948646	1.473e-20
5	93948718	5.786e-20
5	93948725	5.868e-20
5	93948804	6.644e-21
5	93948839	5.043e-10
5	93949402	5.311e-12
5	93949810	9.892e-21
5	93949978	1.943e-11
5	93950093	1.146e-11
5	93950116	1.909e-11
5	93950211	2.488e-12
5	93950288	1.93e-11
5	93950333	5.672e-12
5	93950346	5.725e-12
5	93950493	1.286e-11
5	93950762	3.622e-11
5	93950935	3.84e-13
5	93951066	4.005e-13
5	93951237	2.82e-11
5	93951291	3.208e-13
5	93951731	3.17e-09
5	93952168	9.178e-12
5	93952500	4.146e-13
5	93952553	9.394e-12
5	93952819	1.425e-11
5	93953010	1.441e-11
5	93953036	1.442e-11
5	93953156	3.658e-11
5	93953458	4.535e-13
5	93953619	1.634e-12
5	93953662	1.214e-10
5	93953684	4.648e-13
5	93953806	4.474e-13
5	93953818	4.518e-13
5	93953907	4.802e-13
5	93954414	2.618e-11
5	93954493	6.161e-12
5	93954502	3.73e-13
5	93954751	9.704e-18
5	93954781	5.26e-13
5	118086877	1.243e-09
5	118087746	6.579e-10
5	118088269	6.184e-10
5	118088713	7.597e-10
5	118088720	7.626e-10
5	118088772	5.743e-10
5	118088844	6.654e-10
5	118089032	1.481e-09
5	118089157	4.547e-10
5	118089194	4.591e-10
5	118089419	6.072e-10
5	118090462	5.309e-10
5	118090519	2.34e-10
5	118090882	2.114e-10
5	118091057	2.039e-10
5	118091231	7.998e-09
5	118098325	1.549e-10
5	118100512	2.965e-12
5	118101153	3.326e-12
5	118101452	3.497e-12
5	118102081	3.754e-12
5	118102251	3.927e-12
5	118103023	4.092e-12
5	118106215	5.717e-10
5	118107971	2.754e-11
5	118108170	4.412e-11
5	118108178	5.623e-09
5	118108191	9.019e-11
5	118111299	1.903e-11
5	118134123	1.293e-09
5	118134137	7.033e-09
5	118211976	9.171e-09
5	118244695	3.237e-09
5	118246868	2.419e-11
5	118262886	3.127e-09
5	118264313	3.24e-09
6	37110793	1.095e-17
6	37148444	1.815e-19
6	37346148	2.109e-10
6	37569963	2.904e-18
6	37571055	2.914e-18
6	37575665	3.017e-18
6	37588767	2.881e-18
6	37596567	2.474e-18
6	37596583	1.746e-18
6	37597105	2.474e-18
6	37598802	2.481e-18
6	37598992	1.769e-18
6	37599406	2.517e-18
6	37601435	1.472e-18
6	37604957	1.728e-18
6	37610320	1.747e-18
6	37612524	1.783e-18
6	37613050	1.8e-18
6	37613807	1.827e-18
6	37628413	2.309e-18
6	37629163	2.406e-18
6	37629749	1.73e-18
6	37631640	2.315e-18
6	37637200	2.307e-18
6	37639368	2.302e-18
6	37642660	2.3e-18
6	37644427	2.294e-18
6	37645016	2.263e-18
6	37651549	9.211e-16
6	37657105	1.458e-18
6	37658720	1.356e-18
6	37666038	1.007e-18
6	37670532	6.754e-19
6	37671266	5.831e-19
6	37671408	5.76e-19
6	37673904	3.582e-19
6	37674185	3.521e-19
6	37675241	3.4e-19
6	37677429	3.383e-19
6	37677812	3.383e-19
6	37681540	3.383e-19
6	37682063	3.383e-19
6	37684069	3.389e-19
6	37687116	3.336e-19
6	37690867	3.383e-19
6	37694360	2.864e-19
6	37696121	3.383e-19
6	37699501	3.261e-19
6	37700851	3.251e-19
6	37703039	3.374e-19
6	37705512	3.326e-19
6	37705620	3.322e-19
6	37712336	3.212e-19
6	37720976	3.866e-19
6	37721518	3.834e-19
6	37722806	3.807e-19
6	37727759	3.853e-19
6	37730023	3.762e-19
6	37732282	3.261e-19
6	37732872	3.718e-19
6	37733974	3.755e-19
6	37734141	3.767e-19
6	37739974	3.403e-19
6	37740530	3.348e-19
6	37742024	2.497e-17
6	37742032	3.32e-19
6	37742205	3.331e-19
6	37745613	3.261e-19
6	37747202	3.344e-19
6	37747685	3.325e-19
6	37750455	3.341e-19
6	37752178	3.337e-19
6	37752605	3.342e-19
6	37752826	3.283e-19
6	37752838	3.309e-19
6	37752917	3.323e-19
6	37753110	3.139e-19
6	37753543	2.714e-19
6	37753865	3.431e-19
6	37754311	3.284e-19
6	37754716	3.383e-19
6	37755908	3.386e-16
6	37756114	3.291e-19
6	37756485	3.149e-19
6	37756531	9.127e-12
6	37756762	3.353e-19
6	37756880	3.297e-19
6	37756911	2.798e-19
6	37757142	3.337e-19
6	37757191	2.997e-19
6	37757194	2.945e-19
6	37757219	3.333e-19
6	37758457	3.113e-19
6	37758902	3.29e-19
6	37759854	3.285e-19
6	37761238	3.21e-19
6	37761848	3.216e-19
6	37761905	3.286e-19
6	37762355	3.283e-19
6	37762931	3.276e-19
6	37763090	3.428e-19
6	37763093	3.272e-19
6	37764237	3.275e-19
6	37765010	3.383e-19
6	37767758	3.227e-19
6	37767866	3.234e-19
6	37768169	3.25e-19
6	37768489	3.257e-19
6	37768832	3.25e-19
6	37768853	3.239e-19
6	37768905	3.251e-19
6	37768956	3.29e-19
6	37769309	3.273e-19
6	37769454	3.279e-19
6	37770232	3.292e-19
6	37770257	3.301e-19
6	37770309	3.253e-19
6	37770324	3.265e-19
6	37770400	3.29e-19
6	37773591	2.902e-19
6	37785001	2.541e-19
6	37792754	3.41e-19
6	37798564	9.17e-19
6	37805149	1.128e-18
6	37813940	1.42e-18
6	37815650	1.693e-18
6	37828843	1.755e-18
6	37844141	1.902e-18
6	37848984	2.307e-18
6	37967130	2.405e-32
6	37978679	2.367e-19
6	38008634	6.162e-34
6	38027010	4.292e-34
6	38031954	3.324e-33
6	38084737	2.731e-09
6	38235922	2.663e-09
6	38264137	2.056e-32
6	38372312	2.985e-23
6	38442470	2.708e-21
6	38459740	2.673e-10
6	38461046	6.128e-09
6	38468599	4.243e-14
6	38490090	4.819e-11
6	38497360	3.501e-11
6	38497365	5.15e-11
6	38497373	4.849e-11
6	38497384	4.921e-11
6	38497392	5.763e-11
6	38497399	3.637e-10
6	38587840	8.647e-11
6	38713399	2.136e-10
6	39035332	4.857e-11
6	39047792	2.698e-11
6	39747732	2.073e-18
6	39801531	8.497e-09
6	39819500	1.731e-09
6	39843695	1.079e-15
6	40022579	8.365e-17
6	40284020	1.351e-09
6	40473280	9.956e-10
6	40644984	9.5e-10
6	40770351	1.317e-09
6	40912883	3.337e-12
6	40942681	4.648e-12
6	41073651	1.229e-11
6	41100093	6.656e-09
6	41187164	7.562e-12
6	41257826	3.127e-11
6	41595163	5.295e-10
6	41736638	3.69e-10
6	41995376	5.527e-09
6	42082030	6.7e-10
6	42097889	3.867e-09
6	42157875	2.371e-09
6	42182917	1.461e-10
6	42186294	2.148e-12
6	42188481	8.468e-13
6	42189571	2.075e-12
6	42194445	2.083e-12
6	42207369	2.571e-12
6	42208854	2.617e-12
6	42209104	5.74e-10
6	42303091	2.219e-16
6	42322422	7.913e-10
6	42350383	6.663e-10
6	42371749	1.666e-09
6	42421457	1.855e-11
6	42562201	4.384e-10
6	42566653	4.138e-10
6	42569543	3.376e-09
6	42677340	2.155e-10
6	42680665	1.395e-09
6	42914957	3.423e-10
6	42922981	3.092e-10
6	42927973	1.884e-09
6	42931599	3.208e-09
6	43084025	7.838e-10
6	43125778	1.143e-09
6	43277723	1.814e-09
6	43534222	8.547e-09
6	43838774	9.157e-10
6	44028120	7.819e-10
6	44076206	7.891e-10
6	44092890	8.9e-10
6	44119470	1.038e-09
6	44180936	1.183e-09
6	44247076	6.236e-10
6	44290786	1.285e-09
6	44324532	1.888e-09
6	44338868	1.86e-09
6	44345112	3.216e-09
6	44401950	1.202e-09
6	44408069	1.352e-09
6	44410486	1.363e-09
6	44413949	1.307e-09
6	44422871	1.102e-09
6	44424607	1.048e-09
6	44428892	9.856e-10
6	44430287	9.462e-10
6	44432967	9.63e-10
6	44436987	9.616e-10
6	44445935	8.999e-10
6	44448295	8.832e-10
6	44467161	5.098e-10
6	44467976	4.941e-10
6	44468389	5.032e-10
6	44488636	5.887e-10
6	44504965	4.228e-09
6	44514918	4.675e-09
6	44516297	1.508e-11
6	44517659	4.971e-09
6	44518234	5.129e-09
6	44524700	4.047e-09
6	44527169	7.42e-09
6	44527431	7.503e-09
6	44558485	3.105e-09
6	44785119	4.117e-10
6	44819276	1.852e-09
6	44845889	2.411e-10
6	44929588	2.458e-10
6	44976381	2.671e-10
6	44977146	6.915e-09
6	44979709	7.064e-09
6	45022868	4.295e-10
6	45253720	1.223e-10
6	45308002	1.844e-10
6	45323744	1.5e-10
6	45343066	3.951e-10
6	45371935	3.932e-10
6	45573569	2.868e-09
6	80346822	5.786e-09
6	81796080	8.839e-12
6	82211751	1.758e-09
6	82260020	2.11e-09
6	82385400	2.658e-09
6	82446725	1.394e-10
6	82461941	6.309e-09
6	82505873	2.709e-09
6	82643209	7.903e-12
6	82643452	7.706e-12
6	82644953	9.472e-12
6	82647051	3.319e-10
6	82649276	2.95e-10
6	82650723	4.431e-09
6	82650825	3.392e-10
6	82650951	3.295e-10
6	82652787	9.252e-12
6	82654825	8.931e-12
6	82667808	2.632e-11
6	82673031	2.822e-11
6	82678348	2.636e-11
6	82682695	2.606e-11
6	82686715	2.567e-11
6	82687978	2.472e-11
6	82697675	2.529e-11
6	82699352	2.556e-11
6	82710762	3.476e-11
6	82711599	3.462e-11
6	82712425	3.537e-11
6	82735150	1.628e-11
6	82744279	1.63e-11
6	82753576	1.924e-09
6	82937843	1.3e-09
6	83221642	5.704e-09
6	83291712	8.867e-09
6	83370013	9.855e-09
6	83376049	8.084e-09
6	83802933	1.504e-10
6	83895832	1.333e-09
6	83896488	1.417e-09
6	83897103	1.491e-09
6	83902464	1.396e-09
6	83906315	1.692e-09
6	83907402	2.083e-09
6	83915271	5.191e-09
6	83918093	5.147e-09
6	83920428	5.388e-09
6	83922056	5.101e-09
6	84243463	2.316e-09
6	84244012	3.307e-09
6	84278736	4.813e-09
6	84303068	4.959e-09
6	84308222	4.857e-09
6	84309347	4.366e-09
6	84311805	5.03e-09
6	84315580	5.101e-09
6	84359691	4.325e-11
6	84366215	7.85e-10
6	84366221	8.372e-10
6	84432751	6.207e-09
6	84465589	2.554e-09
6	84465594	2.556e-09
6	84516048	5.153e-10
6	84520691	1.783e-12
6	84520697	1.631e-12
6	84520703	1.685e-12
6	84520706	9.591e-09
6	84520712	1.659e-12
6	84571873	3.091e-09
6	84580992	1.061e-10
6	84595108	6.663e-10
6	84598226	8.751e-10
6	84608829	4.062e-09
6	84651631	1.204e-09
6	84670337	2.204e-11
6	84681171	4.008e-09
6	84682443	5.688e-09
6	84689963	2.931e-10
6	84690616	2.77e-09
6	84694071	5.033e-11
6	84702152	4.534e-11
6	84714659	4.72e-10
6	84714717	4.109e-10
6	84715073	7.722e-11
6	84715312	7.641e-11
6	84715472	2.253e-11
6	84715541	2.228e-11
6	84715646	1.625e-09
6	84715755	1.456e-11
6	84715838	1.251e-11
6	84715874	1.248e-11
6	84715905	1.24e-11
6	84715950	1.25e-11
6	84716016	1.44e-11
6	84716076	1.466e-11
6	84716245	1.292e-11
6	84716300	1.245e-11
6	84716316	1.422e-11
6	84716327	1.391e-11
6	84716341	1.434e-11
6	84716400	1.666e-11
6	84716462	9.731e-09
6	84720499	1.138e-12
6	84721598	2.551e-11
6	84722665	2.768e-11
6	84722898	2.89e-11
6	84736612	4.481e-10
6	84737863	3.772e-10
6	84739336	9.197e-10
6	84741869	2.796e-10
6	84752876	1.998e-10
6	84756838	2.309e-10
6	84756943	2.188e-10
6	84759796	6.382e-10
6	84760682	7.884e-10
6	84783283	1.818e-11
6	84783524	1.843e-11
6	84785507	2.011e-11
6	84797643	1.529e-10
6	84815331	5.835e-15
6	84818449	7.209e-09
6	84828841	7.579e-09
6	84835836	6.288e-15
6	84845595	1.076e-13
6	84845622	7.289e-15
6	84846145	2.475e-09
6	84846161	7.612e-15
6	84849337	5.635e-09
6	84851285	2.967e-15
6	84851488	2.98e-15
6	84851647	2.982e-15
6	84853048	2.969e-15
6	84854166	6.829e-09
6	84854627	1.352e-14
6	84855345	2.958e-15
6	84856570	1.291e-14
6	84858839	3.048e-15
6	84858977	2.962e-15
6	84860367	4.5e-09
6	84861065	3.029e-15
6	84861511	2.955e-15
6	84862312	2.96e-15
6	84862537	2.926e-15
6	84863136	2.936e-15
6	84863825	2.92e-15
6	84864346	2.985e-15
6	84864756	2.952e-15
6	84865501	2.794e-15
6	84868444	2.65e-15
6	84868839	2.97e-15
6	84870837	2.961e-15
6	84871078	2.93e-15
6	84872407	7.449e-10
6	84873175	2.917e-15
6	84874179	2.936e-15
6	84874750	7.427e-11
6	84876299	2.978e-15
6	84876991	2.981e-15
6	84877874	2.882e-15
6	84879053	1.034e-09
6	84880899	5.842e-15
6	84881299	3.03e-15
6	84883864	3.011e-15
6	84884650	2.782e-15
6	84887479	1.342e-14
6	84888017	3.073e-15
6	84888079	4.545e-15
6	84889901	3.001e-15
6	84889974	2.946e-15
6	84890403	2.799e-15
6	84890808	2.976e-15
6	84890967	3.009e-15
6	84892240	3.306e-15
6	84892795	2.999e-15
6	84895040	3.039e-15
6	84895987	3e-15
6	84898421	3.04e-15
6	84898835	3.029e-15
6	84901183	3.018e-15
6	84901459	1.051e-10
6	84902577	3.076e-15
6	84903476	3.059e-15
6	84905009	3.675e-11
6	84905660	3.48e-10
6	84906032	3.066e-15
6	84908279	3.076e-15
6	84913090	3.135e-15
6	84913647	3.026e-15
6	84916018	2.933e-15
6	84918095	2.632e-15
6	84919278	2.705e-15
6	84920234	2.643e-15
6	84925561	1.693e-12
6	84926956	2.33e-09
6	84928999	4.074e-09
6	84948775	3.206e-09
6	85020817	9.19e-10
6	85039726	2.265e-11
6	85051763	1.477e-09
6	85097784	1.928e-09
6	85149245	4.036e-10
6	85153590	3.248e-09
6	85174020	6.632e-09
6	85219598	4.416e-09
6	85245881	8.198e-09
6	85309211	2.458e-09
6	85326906	5.549e-09
6	85326911	8.625e-09
6	85336776	2.457e-09
6	85337035	2.301e-09
6	85346212	2.77e-10
6	85357182	2.138e-09
6	85371232	2.094e-10
6	85384542	8.791e-10
6	85402826	4.977e-11
6	85403389	4.904e-11
6	85405504	5.038e-11
6	85409976	5.087e-11
6	85411410	5.134e-11
6	85411954	5.135e-11
6	85413638	5.211e-11
6	85414713	5.222e-11
6	85418367	5.407e-11
6	85438098	1.855e-10
6	85438193	1.727e-10
6	85444305	2.178e-10
6	85444840	1.866e-10
6	85447215	3.05e-10
6	85447529	1.908e-10
6	85455802	6.39e-11
6	85474789	1.625e-10
6	85513234	7.431e-09
6	85522818	5.348e-09
6	85523465	5.522e-09
6	85525590	7.65e-09
6	85528235	2.33e-10
6	85533267	1.912e-10
6	85535355	6.739e-10
6	85535395	1.74e-10
6	85538285	6.031e-10
6	85538448	4e-10
6	85542651	5.514e-09
6	85551564	9.81e-09
6	85572500	3.565e-10
6	85574074	8.282e-10
6	85577129	3.42e-10
6	85578855	8.159e-10
6	85580082	8.117e-10
6	85581629	1.282e-09
6	85582819	1.979e-10
6	85583942	8.212e-10
6	85587336	2.163e-10
6	85587771	2.398e-10
6	85589483	1.436e-09
6	85596996	1.867e-09
6	85618056	3.873e-09
6	85622594	8.908e-09
6	85624953	8.341e-09
6	85630257	4.122e-10
6	85650592	4.777e-09
6	85659694	9.286e-12
6	85660107	1.311e-09
6	85668051	3.637e-13
6	85669428	1.863e-12
6	85669441	1.21e-12
6	85672065	2.456e-11
6	85675825	1.193e-12
6	85676057	7.741e-12
6	85676652	1.053e-11
6	85682331	8.297e-12
6	85682706	5.236e-13
6	85682713	3.385e-11
6	85758533	1.965e-09
6	85823685	2.451e-11
6	85930769	1.049e-10
6	85968312	1.769e-10
6	85980160	1.713e-10
6	85980723	5.201e-09
6	85984734	4.705e-09
6	86004975	4.517e-09
6	86011829	3.36e-09
6	86023069	2.59e-09
6	86023095	9.599e-10
6	86023606	1.327e-10
6	86025783	1.846e-10
6	86025795	8.258e-11
6	86025840	5.171e-11
6	86025914	2.117e-09
6	86126960	3.378e-09
6	86142462	4.991e-10
6	86151375	3.929e-09
6	86151519	7.397e-09
6	86151676	7.95e-09
6	86151798	9.701e-11
6	86152011	1.361e-10
6	86152039	1.91e-09
6	86152046	7.035e-11
6	86152048	3.872e-10
6	86153998	1.217e-10
6	86156859	6.962e-10
6	86159484	1.752e-10
6	86162731	1.629e-10
6	86166248	8.856e-11
6	86166348	1.392e-10
6	86167514	4.693e-12
6	86169950	7.459e-11
6	86172386	1.828e-10
6	86173250	1.829e-10
6	86173992	8.36e-11
6	86174794	3.716e-10
6	86183671	9.035e-13
6	86184780	4.266e-10
6	86186520	4.002e-11
6	86194486	2.885e-11
6	86200512	2.259e-11
6	86204832	1.846e-11
6	86207293	9.139e-10
6	86208936	4.209e-09
6	86212514	9.599e-09
6	86214088	2.563e-13
6	86215766	1.435e-11
6	86222956	6.814e-12
6	86238404	4.416e-12
6	86241267	3.213e-10
6	86242082	1.395e-09
6	86252761	1.048e-09
6	86253330	1.765e-09
6	86255671	3.645e-13
6	86256962	6.625e-10
6	86257901	4.437e-12
6	86257939	6.317e-10
6	86262483	4.437e-12
6	86262664	6.458e-10
6	86267134	6.449e-10
6	86270454	9.985e-09
6	86270501	2.987e-09
6	86270510	7.336e-10
6	86272982	5.843e-10
6	86272990	5.585e-10
6	86277684	4.866e-10
6	86281450	4.221e-10
6	86283212	2.315e-13
6	86285067	3.243e-10
6	86291651	2.913e-10
6	86291660	1.082e-10
6	86291865	2.588e-10
6	86291878	1.184e-10
6	86291897	2.603e-10
6	86291908	1.175e-10
6	86292221	1.177e-10
6	86292623	2.531e-10
6	86292736	1.19e-10
6	86292773	2.533e-10
6	86292908	1.166e-10
6	86293121	1.073e-10
6	86293159	1.251e-10
6	86293184	2.384e-10
6	86293220	1.359e-10
6	86293349	1.133e-10
6	86293477	1.122e-10
6	86293705	1.346e-10
6	86293961	4.565e-10
6	86294015	4.852e-09
6	86294068	2.071e-10
6	86294114	2.529e-10
6	86294220	2.201e-10
6	86295383	5.977e-09
6	86295717	1.044e-10
6	86295789	2.337e-10
6	86295797	1.015e-10
6	86295898	1.024e-10
6	86296230	2.272e-10
6	86296311	1.003e-10
6	86296320	1.77e-10
6	86296519	2.202e-10
6	86296664	5.142e-11
6	86296883	2.201e-10
6	86296928	2.233e-10
6	86296937	1.009e-10
6	86297035	2.183e-10
6	86297222	5.189e-11
6	86297253	2.074e-10
6	86297434	2.126e-10
6	86297480	2.114e-10
6	86297601	1.003e-10
6	86297694	9.797e-11
6	86297837	7.964e-10
6	86297860	3.813e-10
6	86297910	3.728e-10
6	86297953	3.721e-10
6	86298034	6.268e-09
6	86298050	2.963e-10
6	86298170	9.677e-11
6	86298290	9.516e-11
6	86298422	9.587e-11
6	86298528	9.758e-11
6	86298557	9.79e-11
6	86298587	2.017e-10
6	86298617	9.884e-11
6	86298645	2.061e-10
6	86298689	1.024e-10
6	86298782	2.023e-10
6	86298826	9.62e-11
6	86298923	1.916e-10
6	86298927	8.905e-11
6	86298936	8.735e-11
6	86299109	2.599e-10
6	86299300	1.447e-09
6	86299311	1.043e-09
6	86299396	9.617e-11
6	86299467	1.932e-10
6	86299579	9.491e-11
6	86300170	9.43e-11
6	86300370	8.854e-11
6	86300509	1.715e-10
6	86300651	9.353e-11
6	86300781	1.354e-10
6	86300791	7.158e-11
6	86300930	7.491e-11
6	86300965	2.2e-10
6	86301025	4.907e-10
6	86301079	5.243e-10
6	86301170	1.683e-10
6	86301179	9.304e-11
6	86301233	7.06e-11
6	86301279	8.445e-11
6	86301801	1.723e-10
6	86302098	9.066e-11
6	86302166	8.602e-11
6	86303640	1.716e-10
6	86305116	1.559e-10
6	86305275	1.551e-10
6	86305412	1.453e-10
6	86305681	4.897e-10
6	86307173	5.959e-10
6	86307428	4.032e-13
6	86307657	1.343e-10
6	86307922	1.09e-10
6	86309477	9.189e-11
6	86310232	9.467e-11
6	86310874	2.652e-10
6	86311592	1.139e-10
6	86312908	1.014e-09
6	86313351	2.578e-10
6	86313369	3.314e-10
6	86313780	1.664e-10
6	86314097	1.048e-10
6	86317356	1.077e-10
6	86317822	1.094e-10
6	86317984	1.081e-10
6	86318090	1.056e-10
6	86318189	1.029e-10
6	86318319	1.058e-10
6	86318466	7.501e-11
6	86318478	7.571e-11
6	86319332	1.096e-10
6	86319370	1.064e-10
6	86319400	1.084e-10
6	86319938	1.025e-10
6	86320301	1.067e-10
6	86320668	1.11e-10
6	86321243	1.086e-10
6	86321428	1.07e-10
6	86321504	1.079e-10
6	86321908	1.272e-10
6	86322153	1.177e-10
6	86359494	7.317e-10
6	86381583	4.675e-10
6	86415281	4.15e-09
6	86422542	9.856e-09
6	86428922	3.167e-12
6	86428935	3.206e-10
6	86431280	2.145e-10
6	86431464	2.117e-10
6	86433855	2.126e-10
6	86436632	2.373e-10
6	86445154	1.948e-10
6	86445339	1.957e-10
6	86445548	1.956e-10
6	86451592	2.107e-10
6	86451853	2.098e-10
6	86452570	2.791e-09
6	86453504	2.167e-10
6	86454682	2.42e-10
6	86457062	2.275e-10
6	86457201	2.274e-10
6	86459432	2.511e-09
6	86459709	2.459e-10
6	86463446	4.091e-09
6	86463851	2.635e-10
6	86463968	1.552e-12
6	86466026	2.833e-10
6	86466307	2.84e-10
6	86467124	4.95e-09
6	86468704	2.965e-10
6	86473411	3.471e-10
6	86475802	5.441e-10
6	86476306	1.495e-10
6	86476551	4.748e-09
6	86477157	3.311e-10
6	86480969	3.845e-10
6	86484368	8.971e-13
6	86484472	6.973e-09
6	86484812	5.927e-09
6	86486843	3.329e-10
6	86487222	1.015e-09
6	86487470	2.094e-09
6	86490554	8.906e-11
6	86492169	4.397e-09
6	86494356	1.553e-09
6	86497362	1.863e-09
6	86498295	9.481e-11
6	86499745	9.501e-11
6	86501264	9.638e-11
6	86501576	5.706e-11
6	86503534	1.008e-11
6	86503577	8.117e-12
6	86504499	9.808e-11
6	86509720	2.395e-09
6	86513192	8.943e-13
6	86513294	1.015e-10
6	86516467	1.646e-09
6	86516625	1.02e-10
6	86516629	1.029e-10
6	86517586	1.07e-09
6	86518715	1.042e-10
6	86521587	6.003e-09
6	86521955	1.068e-10
6	86525108	2.615e-09
6	86529322	1.088e-10
6	86532586	1.099e-10
6	86533821	1.1e-10
6	86534589	1.111e-10
6	86535973	8.203e-14
6	86540542	1.047e-10
6	86551249	1.392e-10
6	86553325	1.931e-10
6	86554699	1.011e-10
6	86555896	1.907e-10
6	86557431	1.951e-10
6	86560416	3.348e-10
6	86561786	3.367e-10
6	86561827	3.364e-10
6	86562774	1.869e-10
6	86565017	1.645e-09
6	86565836	1.927e-09
6	86568945	5.555e-09
6	86569668	7.154e-11
6	86571528	3.048e-10
6	86572098	3.056e-10
6	86572705	3.063e-10
6	86573321	1.91e-10
6	86573878	1.843e-10
6	86573910	3.095e-10
6	86576652	2.81e-10
6	86576975	1.104e-10
6	86577514	1.127e-10
6	86578882	1.331e-10
6	86579221	1.466e-10
6	86579744	1.107e-10
6	86580104	1.118e-10
6	86580268	1.119e-10
6	86580978	1.302e-10
6	86584180	2.805e-10
6	86585041	2.852e-10
6	86585183	2.855e-10
6	86586756	2.869e-10
6	86587593	2.886e-10
6	86588418	2.9e-10
6	86589284	2.9e-10
6	86589362	2.903e-10
6	86589484	2.902e-10
6	86589644	2.913e-10
6	86589671	2.877e-10
6	86589732	2.874e-10
6	86589752	2.941e-10
6	86589797	2.842e-10
6	86590074	2.879e-10
6	86590142	2.842e-10
6	86590844	2.81e-10
6	86591161	2.814e-10
6	86591301	8.969e-11
6	86591391	2.766e-10
6	86591839	2.815e-10
6	86591935	2.744e-10
6	86592017	2.742e-10
6	86592170	2.951e-10
6	86592731	2.935e-10
6	86592795	2.675e-10
6	86592867	2.629e-10
6	86593120	2.648e-10
6	86593458	3.154e-10
6	86593465	2.121e-13
6	86593577	2.575e-10
6	86593581	2.574e-10
6	86593600	2.572e-10
6	86594049	9.7e-11
6	86594324	2.521e-10
6	86594380	1.062e-10
6	86594487	9.725e-11
6	86594832	9.441e-11
6	86596650	9.331e-11
6	86596981	9.52e-11
6	86598735	2.352e-10
6	86598756	2.353e-10
6	86599180	2.436e-10
6	86600447	2.44e-10
6	86600452	2.429e-10
6	86600456	2.429e-10
6	86600936	2.414e-10
6	86601385	2.335e-10
6	86601638	2.315e-10
6	86603003	2.324e-10
6	86605470	3.272e-10
6	86609289	1.961e-10
6	86609899	2.637e-09
6	86610400	1.902e-10
6	86610592	3.128e-10
6	86613236	3.116e-10
6	86613707	1.843e-10
6	86617848	6.7e-13
6	86618352	1.678e-10
6	86618567	1.668e-10
6	86619667	3.225e-10
6	86621684	3.349e-09
6	86621769	2.071e-10
6	86623552	3.631e-10
6	86626511	6.621e-10
6	86626735	3.68e-09
6	86629992	2.626e-10
6	86631481	5.421e-09
6	86631495	5.506e-09
6	86631874	5.882e-09
6	86635937	9.476e-09
6	86635991	9.584e-09
6	86638203	1.757e-10
6	86639419	3.602e-10
6	86640667	3.306e-09
6	86642059	3.64e-10
6	86649006	3.798e-10
6	86655230	4.401e-11
6	86656058	8.968e-11
6	86656097	9.561e-11
6	86656228	2.626e-09
6	86656274	8.462e-10
6	86656597	2.236e-09
6	86659974	1.679e-11
6	86660637	3.957e-11
6	86661882	3.606e-10
6	86661891	3.802e-10
6	86662074	2.117e-10
6	86664993	6.218e-12
6	86679341	4.068e-11
6	86684298	6.972e-11
6	86688163	1.254e-10
6	86695593	1.627e-09
6	86696712	2.908e-09
6	86702962	1.561e-12
6	86709754	3.912e-09
6	86709896	1.296e-10
6	86722157	2.975e-09
6	86726772	1.463e-11
6	86731539	3.472e-09
6	86745596	1.826e-11
6	86747741	1.196e-15
6	86758353	6.621e-10
6	86760909	2.807e-10
6	86767244	2.022e-10
6	86767908	2.434e-10
6	86776924	1.021e-09
6	86777719	2.515e-10
6	86788223	2.615e-10
6	86793335	1.958e-09
6	86794037	2.338e-10
6	86795765	2.338e-10
6	86797282	1.009e-09
6	86805576	2.097e-10
6	86817369	2.297e-10
6	86827156	1.469e-12
6	86830788	2.099e-10
6	86831016	2.97e-10
6	86839681	2.464e-10
6	86841971	3.554e-10
6	86841999	1.444e-09
6	86850233	3.946e-10
6	86850476	3.945e-10
6	86861417	4.534e-10
6	86861443	4.538e-10
6	86870374	9.982e-09
6	86875237	4.369e-10
6	86884177	2.367e-15
6	86887421	1.701e-15
6	86887653	5.047e-16
6	86890243	4.098e-10
6	86893049	9.877e-10
6	86893060	1.168e-09
6	86897573	6.873e-16
6	86899424	6.498e-16
6	86900495	3.723e-10
6	86901980	2.604e-15
6	86902269	3.688e-10
6	86902318	5.032e-16
6	86913313	3.425e-10
6	86916108	3.193e-10
6	86917586	8.691e-17
6	86917893	3.372e-10
6	86919841	2.829e-16
6	86920397	3.311e-10
6	86921295	4.542e-16
6	86923459	4.335e-16
6	86925542	3.269e-16
6	86925565	3.418e-16
6	86925604	2.074e-16
6	86934393	3.858e-16
6	86935142	3.311e-16
6	86936152	3.124e-16
6	86944493	2.915e-09
6	86944926	2.732e-10
6	86945883	2.749e-10
6	86946331	7.8e-17
6	86947168	2.77e-10
6	86948248	1.832e-16
6	86958111	2.82e-10
6	86958601	2.822e-10
6	86964231	3.015e-13
6	86964236	3.527e-16
6	86964406	3.331e-19
6	86964856	2.917e-10
6	86965204	3.005e-19
6	86966274	3.238e-11
6	86967499	3.692e-10
6	86968256	2.004e-19
6	86968372	8.216e-13
6	86970336	2.313e-10
6	86971402	2.711e-10
6	86972136	2.682e-10
6	86972415	2.679e-10
[truncated: 12,020 more rows]
