# Supplementary material for: Meta-analysis of sequence-based association studies across three cattle breeds reveals 25 QTL for fat and protein percentages in milk at nucleotide resolution
Source: BMC Genomics. 2017 Nov 9;18:853. doi: 10.1186/s12864-017-4263-8 (PMC5680815; doi:10.1186/s12864-017-4263-8)
Supplement: Supplementary file 5 — Characteristics of 25 QTL in three breeds analysed. Frequency of 25 QTL in the BV, FV and HOL cattle breeds. The FST value indicates the variant-specific genetic differentiation across breeds. The P value of the top variant is given for the more significant trait. The position refers to the UMD3.1 assembly of the bovine genome. (XLSX 44 kb) [file 12864_2017_4263_MOESM5_ESM.xlsx]

## Sheet: qtl_freqs
Chr	Position	NCBI rs-id	Alternate allele	Allele frequency			Fst	P value of the more significant trait
				BV	FV	HOL		BV	FV	HOL	meta
1	144441562	rs136426342	G	0.346	0.383	0.503	0.028	0.009	0.004	7.4e-06	8.5e-09
3	15540709	rs207616487	C	0.002	0.005	0.053	0.042	0.11	8.8e-06	2.5e-18	3.0e-22
3	34387618	rs109030498	T	0.231	0.551	0.489	0.113	0.001	1.9e-09	2.5e-07	1.1e-17
4	56528040	rs381550282	A	0.103	0.166	0.095	0.014	0.009	2.9e-07	0.006	2.5e-10
5	75656328	rs210334611	T	0.247	0.195	0.694	0.289	0.0002	3.9e-06	2.7e-05	6.2e-13
5	93948357	rs209372883	C	0.239	0.787	0.67	0.304	2.7e-26	3.0e-22	6.7e-56	9.8e-100
5	118100512	rs384440535	T	0.315	0.098	0.244	0.07	0.09	5.4e-06	1.4e-07	3.0e-12
6	38027010	rs43702337	C	0	0	0.008	0.008	NA	NA	1.2e-33	4.3e-34
6	87154594	rs109193501	G	0.14	0.476	0.117	0.204	1.1e-15	8.1e-45	6.5e-12	4.9e-68
10	46550543	rs208077205	A	0.013	0.089	0.176	0.077	0.64	1.5e-07	6.3e-12	8.2e-18
11	103296192	rs381989107	C	0.336	0.495	0.489	0.033	3.4e-10	1.6e-15	4.5e-07	6.1e-27
14	1802266	rs109326954	A	0.077	0.086	0.264	0.088	0.22	P<1e-305	P<1e-305	8.4e-1436
14	66871289	rs439256148	C	0.009	0.013	0.081	0.049	0.22	0.02	2.2e-25	1.6e-26
15	53938718	rs386031410	A	0.006	0.043	0.102	0.048	0.47	5.5e-09	1.0e-09	6.3e-17
15	74830325	rs42364320	T	0.683	0.589	0.85	0.082	0.02	1.5e-06	0.0005	2.1e-10
16	1607723	rs382661583	T	0.122	0.082	0.047	0.018	1.8e-06	1.3e-23	7.7e-12	1.6e-38
16	67735669	rs385934483	A	0.384	0.591	0.464	0.043	0.0009	3.9e-08	9.3e-05	1.9e-13
19	51386735	rs137372738	T	0.242	0.309	0.378	0.021	3.9e-05	1.1e-07	1.5e-06	5.9e-16
20	31909478	rs385640152	T	0.065	0.052	0.151	0.035	1.4e-12	5.9e-25	4.8e-40	1.6e-74
24	58811405	rs380879212	A	0.047	0.346	0.057	0.211	0.06	2.7e-12	0.001	1.9e-15
25	27926446	rs801168123	A	0	0.013	0.001	0.011	NA	1.1e-08	0.14	4.5e-09
27	36221754	rs208624037	G	0.302	0.227	0.45	0.058	1.3e-08	4.1e-08	0.0001	6.1e-16
28	35868970	NA	A	0	0.029	0	0.028	NA	8.0e-14	NA	7.1e-14
29	9576277	rs384716744	T	0.235	0.282	0.255	0.003	2.0e-08	3.0e-05	1.1e-07	1.1e-16
29	41836992	rs471090482	TGGGGGGGGG	0	0	0.095	0.095	NA	NA	7.9e-15	6.6e-15
							ø: 0.079
