# Supplementary material for: Meta-analysis of sequence-based association studies across three cattle breeds reveals 25 QTL for fat and protein percentages in milk at nucleotide resolution
Source: BMC Genomics. 2017 Nov 9;18:853. doi: 10.1186/s12864-017-4263-8 (PMC5680815; doi:10.1186/s12864-017-4263-8)
Supplement: Supplementary file 6 — Association of the top variants at 25 QTL with FP and PP in 1839 FV cows. Characteristics of the top variants at 25 QTL in a validation population of 1839 FV cows. Bold type and ‘NA’ indicates P values less than 0.05 and variants that were not polymorphic in the FV cows, respectively. (XLSX 39 kb) [file 12864_2017_4263_MOESM6_ESM.xlsx]

## Sheet: 2validation_1839_FV_cows
Chr	Position	NCBI rs-id	Alternate allele	Frequency of the ALT allele	Accuracy of imputation (a)	Protein percentage (b)	Fat percentage (b)
1	144441562	rs136426342	G	0.3816	0.96762	-0.006±0.036 (P=0.877)	0.015±0.035 (P=0.68)
3	15540709	rs207616487	NA	NA	NA	NA	NA
3	34387618	rs109030498	T	0.5892	0.97592	0.114±0.035 (P=0.00131)	0.102±0.034 (P=0.00307)
4	56528040	rs381550282	A	0.1699	0.96987	0.168±0.045 (P=0.000186)	0.128±0.044 (P=0.00339)
5	75656328	rs210334611	T	0.7739	0.99111	-0.132±0.045 (P=0.00363)	-0.087±0.044 (P=0.0511)
5	93948357	rs209372883	C	0.1923	0.99452	-0.121±0.049 (P=0.0135)	-0.271±0.047 (P=1.12e-08)
5	118100512	rs384440535	T	0.0986	0.96858	-0.133±0.054 (P=0.0133)	-0.095±0.052 (P=0.0654)
6	38027010	rs43702337	C	0.4626	0.98910	0.14±0.034 (P=4.03e-05)	0.086±0.033 (P=0.00927)
6	87154594	rs109193501	NA	NA	NA	NA	NA
10	46550543	rs208077205	A	0.0838	0.98480	0.082±0.061 (P=0.18)	0.043±0.059 (P=0.466)
11	103296192	rs381989107	C	0.4808	0.91315	-0.085±0.034 (P=0.0133)	-0.077±0.033 (P=0.0204)
14	1802266	rs109326954	A	0.0824	0.83213	0.588±0.06 (P=2.19e-22)	0.927±0.055 (P=4.08e-60)
14	66871289	rs439256148	NA	NA	NA	NA	NA
15	53938718	rs386031410	A	0.0414	0.97678	-0.086±0.086 (P=0.316)	-0.035±0.083 (P=0.675)
15	74830325	rs42364320	T	0.575	0.92677	-0.065±0.034 (P=0.0556)	-0.089±0.033 (P=0.00655)
16	1607723	rs382661583	T	0.0741	0.98654	-0.325±0.059 (P=4.86e-08)	-0.23±0.057 (P=6.22e-05)
16	67735669	rs385934483	A	0.6057	0.99180	-0.034±0.035 (P=0.338)	-0.069±0.034 (P=0.0428)
19	51386735	rs137372738	T	0.3252	1	-0.028±0.034 (P=0.409)	-0.067±0.033 (P=0.0423)
20	31909478	rs385640152	T	0.0577	0.78289	-0.332±0.073 (P=5.41e-06)	-0.291±0.07 (P=3.29e-05)
24	58811405	rs380879212	A	0.3317	0.99899	0.063±0.033 (P=0.0604)	0.066±0.032 (P=0.0406)
25	27926446	rs801168123	NA	NA	NA	NA	NA
27	36221754	rs208624037	G	0.2144	0.99040	-0.052±0.04 (P=0.194)	-0.096±0.039 (P=0.0131)
28	35868970	NA	NA	NA	NA	NA	NA
29	9576277	rs384716744	T	0.2955	0.99897	0.088±0.037 (P=0.0194)	0.016±0.036 (P=0.664)
29	41836992	rs471090482	NA	NA	NA	NA	NA
(a) r2-values from Minimac
(b) allele substitution effect ± standard error were divided by the phenotypic standard deviation.
